# Supplementary material for: Transcriptomic analysis reveals pronounced changes in gene expression due to sub-lethal pyrethroid exposure and ageing in insecticide resistance Anopheles coluzzii
Source: BMC Genomics. 2021 May 10;22:337. doi: 10.1186/s12864-021-07646-7 (PMC8111724; doi:10.1186/s12864-021-07646-7)
Supplement: Supplementary file 2 — Additional file 2. Mfuzz cluster membership and associated enrichments. Cluster ID corresponding to visual display, significant GO term enrichments for each of Biological Processes, Cellular Component and Molecular Function, significant KEGG pathway enrichment and significant InerPro domains. Pattern describes the general pattern seen in the cluster. All p-values are shown in brackets with BH adjustment. [file 12864_2021_7646_MOESM2_ESM.xlsx]

## Sheet: Sheet1
Additional File 2: Mfuzz cluster membership and associated enrichments. Cluster ID corresponding to visual display, significant GO term enrichments for each of Biological Processes, Cellular Component and Molecular Function, significant KEGG pathway enrichment, significant InerPro domains and significant COG Ontologies. Pattern describes the general pattern seen in the cluster. All p values are s…
Cluster	GO Enrichment Biological Process	GO Enrichment Cellular Component	GO Enrichment Molecular Function	KEGG Pathway	InterPro Domain	COG Ontology	Pattern
1	None	None	None	None	None	None	Clear increase up to 4-hours, with fluctation before returning to the increased level at 72-hours
2	None	None	None	None	None	None	Small increase after immediate exposure
3	None	None	None	DNA replication (4.5e-2)	None	Translation, ribosome structure and biogenesis (2.3e-3)	Up-regulation between 4-24 hours
4	None	Nucleus (1.8e-2); Cell-cycle dependent protein kinase holoenzyme complex (1.8e-2)	Translation initial factor activity (2.3e-2)	RNA transport (3.7e-3)	None	None	Strong induction from 4-hours
5	Response to DDT (2.4e-2); Insecticide catabolic process (2.4e-2), digestion (2.5e-2), peptide catabolic process (4.2e-2)	Integral component of the plasma membrane (4.3e-2); vacuolar proton-transporting V-type ATPase Complex (4.3e-2); extracellular region (4.7e-2); intracellular membrane-bound organelle (4.7e-2)	Heme binding (2.6e-6); Oxidoreductase activity (5.5e-7); Iron ion binding (2.6e-6); Monooxygenase activity (3.1e-7); Organic anion transmembrane transporter activity (2.6e-6)	Phagosome (3.9e-4); Metabolic pathways (1.3e-3)	Cytochrome P450 (1.2e-7); Major facilitator superfamily (1.3e-7);	Secondary metabolites biosynthesis, transport, and catabolism (1.7e-6)	Peak at 12 hours
6	None	U4/U6 x U5 tri-snRNP complex (4.3e-3); catalytic spliceosome (9.5e-3); mitochondrial large ribosomal subunit (4.7e-2)	None	RNA polymerase (1e-2); Spliceosome (1e-2); Pyrimidine metabolism (1e-2); Purine metabolism (4.6e-2)	None	None	Peaks at 8 and 12 hours
7	None	Mitochondrion (2.6e-2)	Heme binding (6.6e-4); Oxidoreductase activity (6.2e-3); Monooxygenase activity (8.2e-3); Iron ion binding (5e-2)	Fatty acid degradation (1.3e-2)	Cytochrome P450 (4.7e-3)	Secondary metabolites biosynthesis, transport, and catabolism (4.6e-3)	Up-regulation from 24-hours
8	None	Nucleus (3e-2)	None	None	None	DNA replication, recombination, and repair (4.8e-2)	Slight up-regulation after 30 minutes
9	Mitochondrial electron transport, ubiquinol to cytochrome c (1.7e-6); Tricarboxylic acid cycle (6.6e-6); Aerobic respiration (6.6e-6); Mitochondrial electron transport, cytochrome c to oxygen (3.4e-2); Carbohydrate metabolic process (4.3e-2)	Mitochondrial respiratory chain complex III (9.8e-6); Mitochondrial respiratory chain complex I (1.3e-3)	NADH dehydrogenase activity (2.7e-3)	Oxidative phosphorylation (2e-9); Metabolic pathways (2.5e-8); Carbon metbaolism (3.6e-4); Biosynthesis of antiobiotcs (3.6e-4); Citrate cycle (TCA cycle) (5.2e-8)	None	None	Global trend down
10	Peptide catabolic process (2.6e-3); Proteolysis (2.4e-2)	None	Peptide binding (2.6e-3); Metalloaminopeptidase activity (3.7e-3); Glutathione transferase activity (3.8e-2)	None	DUF3358 (9.6e-5); Peptidase M1 (9.6e-5); Pyridine nucleotide-disulphide oxidoreductase (2.1e-2); Glutathione-S-transferase (2.1e-2)	None	Increase from 12 hours
11	Detection of chemical stimulus involved in sensory perception of smell (2e-2)	None	Olfactory receptor activity (3.3e-2)	None	None	None	Increase from 30 minutes
12	Translation (2.5e-2)	Mitochondrion (1.4e-4); Cytosolic large ribosomal subunit (7.9e-4)	Structural constituent of the ribosome (1.5e-2)	Valine, leucine and isoleucine degradation (4.4e-5); Biosynthesis of antibiotics (2.5e-4); Mtabolic pathways (2.9e-3); Fatty acid degradation (2.9e-3); Fatty acid metabolism (1.8e-2)	None	None	Increase from 4 hours
13	None	None	None	None	None	None	Decrease from 4 hours
14	None	Cell junction (7.3e-5); Postsynaptic membrane (7e-3); Integral component of membrane (2.3e-2); Presynaptic active zone (3.6e-2)	Calcium ion binding (6e-4)	Neuroactive ligand-receptor interaction (3.3e-4)	Immunoglobin-like fold (2.2e-9); Immunoglobin like domain (3.6e-9); Immunoglobin subtype (2.6e-8); Epidermal growth factor-like domain (2.1e-5); Ion transport domain (2.3e-5); Neurotransmitter-gated ion-channel transmembrane domain (7.1e-4); Voltage-dependent potassium channel, four helix bundle domain (8.7e-4); Pleckstrin homology-like domain (8.7e-4); Neurotransmitter-gated ion-channel, conserv…	None	Strong decrease from 4 hours
15	None	None	Metal ion binding (1.9e-3); Nucleic acid binding (3e-2)	None	Zinc finger domain (1.3e-3)	None	Strong induction from 4-hours
16	None	None	None	None	None	None	Downward trend after 4 hours, peak at 24 hours
17	Neuron cell-cell adhesion (8.4e-3); synapse assembly (8.4e-3); modulation of synaptic transmission (1.9e-2)	Cell surface (1.2e-2); synapse (1.7e-2)	Neurexin family protein binding (7.2e-3); receptor activity (1.4e-2)	None	None	None	Global trend up
18	Glycolytic process (4e-8); gluconeogenesis (5e-5)	Mitochondrial respiratory chain complex I (2.8e-2)	NADH dehydrogenase activity (4.7e-4)	Oxidative phosphorylation (1.9e-9); Metabolic pathways (3.5e-9); Carbon metbaolism (8.4e-6); Biosynthesis of antiobiotcs (1.3e-5); Gylcolysis/gluconeogenesis (2.7e-5); Biosynthesis of amino acids (3.7e-3)	None	None	Downward trend after 0-hours
19	Glutathione metabolic processes (2.5e-3)	None	Oxioreductase activity (9.4e-3); Heme binding (1.9e-2); Iron ion binding (1.9e-2)	Starch and sucrose metabolism (3.4e-2)	Cytochrome P450 (1.2e-2)	Posttranslational modification, protein turnover, chaperones (5e-2)	Peak at 48-hours
20	None	None	None	Oxidative phosphorylation (1.7e-2)	None	None	Down regulation from 2 hours
