# Supplementary material for: Transcriptomic analysis reveals pronounced changes in gene expression due to sub-lethal pyrethroid exposure and ageing in insecticide resistance Anopheles coluzzii
Source: BMC Genomics. 2021 May 10;22:337. doi: 10.1186/s12864-021-07646-7 (PMC8111724; doi:10.1186/s12864-021-07646-7)
Supplement: Supplementary file 3 — Additional file 3. Transcripts significantly down regulated at all time points. Transcript ID, gene name, gene description, fold change and adjusted p-value for each time point. [file 12864_2021_7646_MOESM3_ESM.xlsx]

## Sheet: commonly_sig
Additional File 3: Transcripts significantly down-regulated at all time points. Transcript ID, gene name, gene description, fold change and adjusted p value for each time point.
Transcript ID	Gene Name	Gene Description	Immediate Fold Change	30 minutes Fold Change	1 hour Fold Change	2 hour Fold Change	4 hour Fold Change	8 hour Fold Change	12 hour Fold Change	24 hour Fold Change	48 hour Fold Change	72 hour Fold Change	Immediate Adjusted p value	30 minutes Adjusted p value	1 hour Adjusted p value	2 hour Adjusted p value	4 hour Adjusted p value	8 hour Adjusted p value	12 hour Adjusted p value	24 hour Adjusted p value	48 hour Adjusted p value	72 hour Adjusted p value
AGAP002898-RA	GSTZ1	glutathione S-transferase zeta class 1	0.551446	0.533726	0.302709	0.283799	0.326467	0.305882	0.317083	0.540979	0.385065	0.266517	7.5e-05	0.0312424	5.3e-06	4.65e-06	5.09e-06	5.52e-07	2.39e-07	0.00942855	9.83e-06	1.15e-05
AGAP003537-RB		Cys2His2 zinc finger developmental/cell cycle regulator, other	0.800727	0.713204	0.689431	0.632378	0.704663	0.59515	0.581924	0.794047	0.60663	0.640599	0.000944087	0.00677823	0.0011763	5.07e-05	0.000795282	3.72e-07	2.73e-08	0.0252415	1.69e-07	0.00049204
AGAP005207-RA		Protein kinase domain-containing protein [Source:UniProtKB/TrEMBL;Acc:A0A1S4GP86]	0.812039	0.631068	0.671079	0.561307	0.69561	0.446619	0.542487	0.698274	0.472812	0.472387	0.0443561	0.0137584	0.0212665	0.000299761	0.0166469	4.82e-08	3.46e-06	0.0124333	3.86e-08	3.7e-05
AGAP006502-RA		unspecified product	0.554044	0.484848	0.377468	0.24326	0.279678	0.18167	0.237842	0.514388	0.277678	0.211736	0.000306237	0.0207183	0.00304931	1.22e-05	1.68e-05	1.33e-08	1.23e-07	0.0222141	1.42e-06	2.04e-05
AGAP006943-RA		acetyl-coenzyme A transporter	0.871997	0.79039	0.841866	0.794133	0.826252	0.713028	0.666447	0.818436	0.732211	0.736579	0.00691113	0.0137584	0.0264048	0.00154063	0.00390766	1.59e-07	2.03e-10	0.00155063	1.89e-07	0.000139508
AGAP007006-RC		filamin	0.721458	0.720788	0.669441	0.554422	0.609164	0.517597	0.533098	0.744144	0.535929	0.569817	9.78e-06	0.0189617	0.00562057	2.94e-05	0.000111861	1.83e-07	1.03e-07	0.0189543	1.16e-07	0.000349252
AGAP007478-RA		unspecified product	0.654652	0.734267	0.715826	0.753128	0.786485	0.554211	0.549412	0.792299	0.51694	0.709043	7.16e-08	0.0343326	0.00537299	0.0221361	0.0302769	3.55e-08	3.19e-09	0.0267639	1.76e-10	0.0086762
AGAP008036-RA		unspecified product	0.718544	0.738547	0.641555	0.707579	0.303436	0.599609	0.168633	0.658681	0.56435	0.622278	1.78e-05	0.0455882	0.000945755	0.0136159	5.82e-16	9.9e-06	4.61e-25	0.000455919	2.87e-07	0.00152234
AGAP008516-RA		nicotinate phosphoribosyltransferase	0.721184	0.666517	0.72617	0.733538	0.73402	0.72922	0.55633	0.818557	0.772089	0.698386	2.4e-08	6.46e-05	0.00031706	0.00049278	0.00014282	3.56e-05	2.01e-12	0.0117749	0.000271337	0.00032723
AGAP009388-RA		unspecified product	0.860853	0.670259	0.712719	0.655129	0.582644	0.578603	0.672029	0.576972	0.739944	0.485019	0.0397248	0.0019722	0.00861929	0.000618341	2.25e-06	5.85e-07	5.9e-05	1.65e-06	0.0020538	6e-07
AGAP011514-RA		Cytoplasmic actin [Source:UniProtKB/TrEMBL;Acc:A0A1S4H6U0]	0.662574	0.373545	0.493354	0.504351	0.283893	0.316392	0.343462	0.267677	0.455233	0.412291	0.0180975	0.00195821	0.0164285	0.0189423	9.49e-07	2e-06	2.4e-06	5.08e-07	0.000343519	0.00418063
AGAP012502-RA		unspecified product	0.703017	0.541722	0.442881	0.326916	0.400063	0.282196	0.422023	0.55266	0.364097	0.287931	0.0209973	0.0353658	0.000896123	7.89e-06	3.98e-05	2.09e-08	1.29e-05	0.00623218	5.8e-07	7.01e-06
AGAP012870-RA		unspecified product	0.639107	0.332554	0.436204	0.221371	0.471753	0.110356	0.164113	0.528707	0.237322	0.145486	0.0194918	0.00182797	0.00888682	1.56e-06	0.00774136	5.91e-12	4.49e-11	0.0189849	2.29e-08	2.44e-07
AGAP013073-RA		unspecified product	0.801857	0.68345	0.652594	0.611895	0.683033	0.623264	0.691884	0.791982	0.784544	0.600751	0.00240582	0.00448784	0.00060089	6.28e-05	0.000795335	1.1e-05	0.00021021	0.0401783	0.0145576	0.000256309
AGAP013468-RA		A disintegrin and metallopeptidase domain 9 (meltrin gamma)	0.755198	0.606067	0.562344	0.497312	0.405917	0.579083	0.381183	0.66149	0.533801	0.451609	0.0023027	0.00363879	2.73e-05	1.56e-06	7.29e-11	6.24e-06	3.62e-13	0.000811351	8.44e-08	9.16e-07
