# Supplementary material for: Transcriptomic analysis reveals pronounced changes in gene expression due to sub-lethal pyrethroid exposure and ageing in insecticide resistance Anopheles coluzzii
Source: BMC Genomics. 2021 May 10;22:337. doi: 10.1186/s12864-021-07646-7 (PMC8111724; doi:10.1186/s12864-021-07646-7)
Supplement: Supplementary file 5 — Additional file 5. Transcripts significantly differential from 4- or 8-h post-exposure onwards. Transcript ID, gene name, gene description, fold change and adjusted p-value for each time point. Red indicates non-significance. [file 12864_2021_7646_MOESM5_ESM.xlsx]

## Sheet: Up Regulated
Additional File 5: Transcripts significantly differential from 4 or 8 hours post-exposure onwards. Trasncript ID, gene name, gene description, fold change and adjusted p value for each time point. Red indicates non-significance. One representative probe for each transcript.
Transcript ID	Gene Name	Gene Description	Immediate Fold Change	30 minutes Fold Change	1 hour Fold Change	2 hour Fold Change	4 hour Fold Change	8 hour Fold Change	12 hour Fold Change	24 hour Fold Change	48 hour Fold Change	72 hour Fold Change	Immediate Adjusted p value	30 minutes Adjusted p value	1 hour Adjusted p value	2 hour Adjusted p value	4 hour Adjusted p value	8 hour Adjusted p value	12 hour Adjusted p value	24 hour Adjusted p value	48 hour Adjusted p value	72 hour Adjusted p value
AGAP000167-RA		Lipid storage droplets surface-binding protein 2 [Source:VB Community Annotation]	1.25779	1.04026	0.998603	1.10995	1.25915	1.53358	1.62652	1.78344	1.48912	1.70706	0.00630686	0.913152	0.998145	0.694433	0.0978822	0.000255375	1.39e-05	6.18e-06	0.000298554	0.000547425
AGAP000183-RA			1.11677	1.17116	0.875713	1.27888	0.926516	2.18306	1.61817	1.58473	4.02383	2.31856	0.99963	0.911717	0.793279	0.549407	0.853177	0.000257815	0.0175616	0.0470571	4.07e-10	0.00290292
AGAP000274-RA			0.98846	0.91942	0.988341	1.34039	1.06658	1.92676	3.86865	1.51675	3.90375	1.94378	0.99963	0.942929	0.982097	0.177097	0.816005	1.77e-05	1.23e-14	0.00830233	9.14e-15	0.000795295
AGAP000315-RA	CLIPC6	CLIP-domain serine protease [Source:VB Community Annotation]	1.08813	0.910511	1.13632	1.26541	1.33341	1.34968	1.50709	1.46017	1.64808	1.73237	0.487864	0.845241	0.646454	0.275492	0.078677	0.0332744	0.00168122	0.00967577	0.000143295	0.00279141
AGAP000497-RA			1.34276	1.12982	1.19964	1.17691	1.26401	1.72617	1.66828	1.50765	1.48104	1.53045	0.000270216	0.738421	0.345874	0.453689	0.108596	1.12e-05	1.16e-05	0.00124151	0.000590938	0.00862236
AGAP000516-RA		enhancer of rudimentary protein [Source:VB Community Annotation]	0.985934	1.25834	1.0117	1.21722	0.950378	1.72634	1.53806	1.30046	1.22275	1.79164	0.99963	0.0396673	0.974395	0.202794	0.786985	6.88e-07	1.75e-05	0.018112	0.0450841	3.15e-05
AGAP000541-RA	RpS15a-1	40S ribosomal protein S15a [Source:VB Community Annotation]	1.15866	1.18594	1.16848	1.26421	1.20753	1.44841	1.69954	1.25114	1.41391	1.44041	0.0309603	0.267227	0.238953	0.0403259	0.0690487	3.87e-05	5.37e-09	0.0173873	4.2e-05	0.00189731
AGAP000782-RA			1.06511	1.03865	1.01778	1.14405	0.983935	1.68433	1.71789	1.45495	1.50913	1.53771	0.740833	0.916375	0.96473	0.541598	0.945953	9.85e-06	1.46e-06	0.0018785	0.000157944	0.00487111
AGAP000835-RA			1.55274	1.20229	0.991925	1.13911	1.13538	2.4865	2.14179	1.54045	2.08327	1.92722	0.000553232	0.766116	0.989184	0.750331	0.638651	2.59e-07	2.48e-06	0.0141456	4.98e-06	0.0029107
AGAP000852-RA		Small ubiquitin-related modifier [Source:UniProtKB/TrEMBL;Acc:Q7PNJ2]	1.48106	0.967304	1.27697	1.21569	1.56243	2.06405	2.08035	1.93216	1.78924	2.14477	2.45e-05	0.931807	0.241675	0.424527	0.00354315	7.99e-07	1.45e-07	1.46e-05	1.47e-05	4.56e-05
AGAP000871-RA			1.24651	1.08269	1.02	1.12513	1.11662	1.48468	1.64501	1.51833	1.94955	1.40646	0.0158393	0.880449	0.963896	0.663311	0.564123	0.00139365	2.7e-05	0.00130864	6.98e-08	0.0427313
AGAP000879-RA		yellow protein [Source:VB Community Annotation]	1.13085	0.998404	0.965693	0.952882	1.03054	1.39166	1.50156	1.26139	1.84517	1.37529	0.0439719	0.994888	0.90416	0.871417	0.874714	0.000520557	9.4e-06	0.0223531	6.4e-10	0.0123157
AGAP000928-RB	NA	NA	0.94086	1.09433	1.07022	1.19449	1.17476	1.41563	1.30621	1.29937	1.30749	1.42495	0.579799	0.793643	0.780032	0.270497	0.228267	0.000810898	0.00652865	0.017808	0.00620335	0.0107809
AGAP000995-RA		trafficking protein particle complex 1 [Source:VB Community Annotation]	1.1274	1.05743	1.19792	1.21039	1.45987	1.49518	1.78261	1.41863	1.46685	1.5862	0.14083	0.886125	0.215538	0.186539	0.000409637	6.07e-05	1.03e-08	0.000775093	4.91e-05	0.000450176
AGAP001040-RA			1.18414	0.970008	0.957854	1.08394	1.09529	1.92492	1.75418	1.30725	1.7542	1.40848	0.00282628	0.906124	0.894431	0.770877	0.596724	3.66e-08	2.06e-07	0.0212098	1.96e-07	0.0193071
AGAP001056-RA		ubiquitin-conjugating enzyme E2 L3 [Source:VB Community Annotation]	1.05727	1.07102	0.84723	1.00611	0.976507	1.54624	1.42012	1.27353	1.37333	1.32697	0.590016	0.849768	0.25119	0.984832	0.904373	9.97e-06	0.000121847	0.018112	0.000469981	0.0296681
AGAP001057-RA		ATP-dependent RNA helicase DDX10/DBP4 [Source:VB Community Annotation]	1.15579	1.07326	1.04291	1.00075	1.24949	1.59116	1.51062	1.38795	1.1967	1.26728	0.0290847	0.853043	0.864504	0.997795	0.0251795	6.23e-07	1.76e-06	0.000447935	0.0338806	0.0497472
AGAP001065-RA		glycine hydroxymethyltransferase [Source:VB Community Annotation]	1.32416	1.49094	1.09486	1.61546	1.21418	2.35298	3.01746	1.48432	3.45859	2.81058	0.0124718	0.0760058	0.830372	0.0198364	0.398837	7.1e-07	1.96e-10	0.0244287	4.46e-12	3.25e-06
AGAP001065-RB		glycine hydroxymethyltransferase [Source:VB Community Annotation]	1.22092	1.58421	1.01114	1.76063	1.27451	2.53068	3.19476	1.58458	3.32906	2.99682	0.169017	0.0723473	0.985748	0.00911952	0.301526	5.77e-07	3.58e-10	0.0135833	1.09e-10	4.03e-06
AGAP001065-RC		glycine hydroxymethyltransferase [Source:VB Community Annotation]	1.34622	1.48125	1.08558	1.6623	1.26764	2.55241	3.13225	1.62399	3.84244	3.07761	0.0112184	0.101097	0.866905	0.0216042	0.31308	4.42e-07	5.25e-10	0.00881186	2.77e-12	2.65e-06
AGAP001065-RD		glycine hydroxymethyltransferase [Source:VB Community Annotation]	1.38326	1.50296	1.105	1.7164	1.31507	2.49244	3.1467	1.59723	3.78605	3.04687	0.00314121	0.0644397	0.80822	0.00896545	0.194698	2.81e-07	1.2e-10	0.00795654	8.67e-13	1.17e-06
AGAP001065-RE		glycine hydroxymethyltransferase [Source:VB Community Annotation]	1.3308	1.44403	1.05214	1.64067	1.219	2.43188	2.93994	1.57376	3.69025	2.85353	0.0181583	0.151175	0.917857	0.0136159	0.375309	2.37e-07	2.49e-10	0.00779382	5.14e-13	2.01e-06
AGAP001065-RF		glycine hydroxymethyltransferase [Source:VB Community Annotation]	1.31742	1.42583	1.02578	1.69455	1.14374	2.34345	2.85739	1.50695	3.50097	2.98917	0.0209328	0.161492	0.96473	0.0111643	0.618101	1.24e-06	1.69e-09	0.0223186	7.21e-12	1.88e-06
AGAP001065-RG		glycine hydroxymethyltransferase [Source:VB Community Annotation]	1.29352	1.44046	0.973219	1.61326	1.11832	2.33414	2.93773	1.48702	3.2662	2.85887	0.0505547	0.186017	0.96473	0.0342205	0.708892	3.51e-06	3.19e-09	0.037453	1.93e-10	9.62e-06
AGAP001082-RA		saposin [Source:VB Community Annotation]	1.09028	1.12874	0.996088	1.39844	1.0976	2.12933	1.87572	1.35899	2.02896	1.49679	0.482907	0.761857	0.99277	0.0559607	0.675413	1.24e-07	1.4e-06	0.0325131	1e-07	0.0248174
AGAP001090-RA		Breast carcinoma amplified sequence 3 [Source:VB Community Annotation]	1.15315	1.05522	1.1388	1.21819	1.09826	1.41116	1.52997	1.2299	1.41095	1.38177	0.00517758	0.859353	0.356784	0.103705	0.46495	0.00011085	9.3e-07	0.0291292	4.43e-05	0.00598063
AGAP001151-RA		14-3-3 protein epsilon [Source:VB Community Annotation]	1.03062	0.939229	1.00734	1.18228	1.21837	1.43526	1.43148	1.60094	1.20631	1.47051	0.961336	0.858885	0.982697	0.25736	0.0824929	0.000182457	8.61e-05	7.56e-06	0.0418228	0.00248821
AGAP001158-RA			1.34405	1.25264	0.985496	1.08067	1.08266	2.00183	1.79278	1.29404	1.57091	1.36881	1.58e-05	0.111181	0.966198	0.769006	0.639828	2.88e-09	2.98e-08	0.0203777	7.06e-06	0.0254889
AGAP001166-RA		GINS complex subunit 4 [Source:VB Community Annotation]	1.29592	1.23776	1.06826	1.13923	1.39271	1.81366	1.64916	1.51986	1.46297	1.52554	0.00218032	0.290557	0.82311	0.569423	0.010153	9.83e-07	8.08e-06	0.000621828	0.00051224	0.00627906
AGAP001196-RA		Enn protein [Source:VB Community Annotation]	1.39302	1.06984	1.16427	1.26919	1.24231	1.4579	1.89381	1.48926	1.50126	1.37498	0.000230992	0.887768	0.446694	0.156859	0.129074	0.0012918	6.12e-08	0.00122136	0.000252893	0.0463424
AGAP001233-RA	Vps16B	vacuolar protein sorting 16B [Source:VB Community Annotation]	1.17667	1.35156	1.02878	1.27521	1.41761	1.53663	1.50264	1.58402	1.43732	1.58174	0.198532	0.216653	0.953491	0.280412	0.0324954	0.00278948	0.00269818	0.00233301	0.00756823	0.0177538
AGAP001268-RA			1.3387	1.07198	1.00184	1.13885	1.04998	2.0832	1.91594	1.34912	1.89021	1.38478	0.000455938	0.885126	0.996573	0.541825	0.811321	3.66e-09	9.76e-09	0.0107482	1.53e-08	0.030334
AGAP001311-RA	mRpL20	39S ribosomal protein L20, mitochondrial [Source:VB Community Annotation]	1.32445	1.0347	0.989837	1.10554	1.03462	1.55493	2.00559	1.30784	1.56545	1.34658	7.35e-07	0.899039	0.974428	0.595168	0.850806	4.65e-06	8.81e-12	0.00637882	9.37e-07	0.0175835
AGAP001400-RA			1.28341	1.24492	1.11167	1.08778	1.19363	1.58547	1.74382	1.41519	1.35841	1.47392	0.0011027	0.199376	0.620222	0.755479	0.198327	3.11e-05	2.5e-07	0.00233901	0.00276253	0.00754557
AGAP001414-RA		WD40 repeat-containing protein SMU1 [Source:VB Community Annotation]	1.06947	1.01207	1.08092	1.14985	1.22567	1.2219	1.21126	1.296	1.26087	1.25914	0.415826	0.965663	0.626304	0.262288	0.0250275	0.0134983	0.0123464	0.00219986	0.00226918	0.0353098
AGAP001528-RA			1.31361	1.08241	0.891552	1.07511	1.02696	1.79967	1.5546	1.41874	1.3922	1.5797	0.00151682	0.877492	0.634846	0.830935	0.915843	2.95e-06	0.000125098	0.00615397	0.00370834	0.00455692
AGAP001545-RA		ribosomal biogenesis protein RLP24 [Source:VB Community Annotation]	1.10897	1.16741	0.972315	1.37837	1.12486	1.58481	1.62266	1.57219	1.47232	1.97061	0.278487	0.493398	0.940384	0.0305027	0.49492	9.03e-05	1.51e-05	0.000244064	0.000430429	1.42e-05
AGAP001701-RA		Small ubiquitin-related modifier [Source:UniProtKB/TrEMBL;Acc:Q7PY16]	1.31167	1.17559	1.15695	1.09778	1.21514	1.70741	1.68171	1.37266	1.55099	1.68111	0.000659559	0.482897	0.459919	0.738765	0.17496	6.19e-06	3.25e-06	0.00906033	6.05e-05	0.000663555
AGAP001995-RA	Prosalpha2	26S proteasome alpha 2 subunit [Source:VB Community Annotation]	1.07407	1.05964	1.07083	1.08507	1.02414	1.39926	1.29329	1.3208	1.35569	1.23378	0.296776	0.859222	0.671052	0.612105	0.878983	2.39e-05	0.000480809	0.000690778	4.33e-05	0.0481983
AGAP002068-RA			1.1403	1.182	1.16109	1.16661	1.08462	1.19523	1.47903	1.21789	1.52842	1.37313	0.032758	0.207142	0.218833	0.205816	0.509152	0.0329924	1.19e-06	0.0252415	1.98e-07	0.00374171
AGAP002075-RA		serine/threonine-protein kinase TTK/MPS1 [Source:VB Community Annotation]	1.22314	1.08852	1.26528	1.15142	1.27577	1.56712	1.5581	1.35233	1.41428	1.38898	0.0292978	0.87407	0.138166	0.504735	0.0657267	8.66e-05	4.12e-05	0.0117749	0.00115051	0.0324216
AGAP002077-RA		tRNA pseudouridine synthase 2 [Source:VB Community Annotation]	1.35214	1.12512	1.08942	1.22257	1.21079	1.46485	1.66471	1.41763	1.24451	1.40919	5.56e-05	0.707655	0.722708	0.228653	0.163952	0.000564629	2.26e-06	0.00265308	0.0391437	0.0210811
AGAP002174-RA			1.36369	0.923792	0.974846	1.10533	1.06744	1.47444	1.25944	1.276	1.57839	1.41069	2.48e-05	0.858408	0.937996	0.655565	0.70804	0.000172161	0.0184778	0.0269324	4.52e-06	0.0123312
AGAP002268-RA			1.22847	1.05088	0.939448	1.74615	1.04855	2.62134	7.30804	2.37871	10.6606	4.14544	0.411205	0.949882	0.945551	0.16545	0.935923	0.000548986	3.58e-11	0.0030816	9.74e-14	0.000125204
AGAP002333-RA			1.14637	1.02417	1.03718	1.07793	1.05987	1.31602	1.26105	1.3882	1.29213	1.46961	0.129267	0.945878	0.90972	0.784086	0.756528	0.00981028	0.021836	0.00325255	0.0104927	0.00634591
AGAP002465-RA		ferritin heavy chain [Source:VB Community Annotation]	1.26078	0.975532	1.36763	1.18292	1.23052	1.56435	2.12329	1.36414	3.41265	1.96183	0.0032191	0.942399	0.0290524	0.370888	0.127204	7.51e-05	1.93e-10	0.00849293	8.52e-18	7.59e-06
AGAP002499-RA		methylmalonate-semialdehyde dehydrogenase (acylating), mitochondrial [Source:VB Community Annotation]	1.02481	0.826047	0.935042	0.935583	1.08223	1.33921	1.57258	1.47204	2.23754	1.86376	0.99963	0.351164	0.851643	0.872347	0.732672	0.031153	0.00033257	0.00599266	3.85e-09	0.000443423
AGAP002514-RA			1.18489	1.09942	1.0495	1.11641	1.2619	1.74512	1.42031	1.41226	1.3714	1.34122	0.0204221	0.804363	0.848869	0.545463	0.029812	5.91e-08	9.73e-05	0.000544919	0.000412191	0.0211403
AGAP002534-RA		dihydropteridine reductase [Source:VB Community Annotation]	1.35354	1.09917	1.19398	1.11133	1.32457	1.56147	1.48092	1.30623	1.89739	1.57643	5.72e-06	0.768141	0.273615	0.642849	0.0178006	3.55e-05	9.7e-05	0.0178121	3.74e-09	0.00120048
AGAP002720-RA		cathepsin O [Source:VB Community Annotation]	1.01767	1.01798	1.03761	1.34606	1.25864	1.79111	3.70006	1.66591	3.13026	2.19001	0.99963	0.985211	0.929351	0.107634	0.168188	2.04e-05	6.62e-16	0.000319407	9.04e-14	1.33e-05
AGAP002759-RA	CCT3	Chaperonin containing TCP1 subunit 3 [Source:VB Community Annotation]	1.16133	1.11615	1.18561	1.13005	1.07534	1.5824	1.74349	1.24397	2.02821	1.68605	0.0302505	0.678385	0.231715	0.48586	0.641527	3.56e-06	1.16e-08	0.0341268	9.33e-12	4.56e-05
AGAP002764-RA			1.22527	1.38309	1.03416	1.41413	1.12004	2.50186	2.50473	1.38316	1.57682	1.86054	0.0677321	0.147659	0.941189	0.0618114	0.615266	5.12e-09	4.86e-10	0.0320185	0.000592256	0.000858722
AGAP002890-RA		Lipid storage droplets surface-binding protein 1 [Source:VB Community Annotation]	1.25563	1.50748	1.08095	1.83348	1.18391	2.20561	4.07933	1.7974	5.20285	4.11418	0.209379	0.244014	0.917568	0.0599173	0.678894	0.00116212	1.47e-08	0.0247207	1.52e-10	1.57e-05
AGAP002898-RB	GSTZ1	glutathione S-transferase zeta class 1 [Source:VB Community Annotation]	1.30223	1.09669	0.936525	1.04387	0.968899	1.68895	1.60497	1.27827	1.91912	1.39496	8.1e-05	0.788581	0.797069	0.90166	0.883431	2.09e-06	4.38e-06	0.0317312	2.49e-09	0.0196729
AGAP002898-RD	GSTZ1	glutathione S-transferase zeta class 1 [Source:VB Community Annotation]	1.29588	1.11674	0.924994	1.04692	0.957913	1.64354	1.50821	1.30392	2.18397	1.41824	0.000190313	0.704115	0.745547	0.895341	0.8322	6.41e-06	5.58e-05	0.0199347	1.39e-11	0.014853
AGAP002935-RA	eIF3f	Eukaryotic translation initiation factor 3 subunit F [Source:UniProtKB/Swiss-Prot;Acc:Q7QD36]	1.09799	1.02003	1.16048	1.18278	1.28351	1.69482	1.45878	1.45486	1.35327	1.61266	0.379902	0.954007	0.439194	0.384235	0.0587785	6.36e-06	0.000432221	0.00165477	0.00467008	0.00151527
AGAP002968-RA		thiamine pyrophosphokinase [Source:VB Community Annotation]	1.14286	1.06915	1.07273	1.11202	1.22922	1.22221	1.22322	1.26317	1.27624	1.3255	0.0458754	0.859859	0.67729	0.473841	0.0239124	0.0140515	0.00883417	0.00638881	0.00142597	0.00946562
AGAP003036-RA		histone deacetylase complex subunit SAP18 [Source:VB Community Annotation]	1.26917	1.19814	1.13091	1.22767	1.19423	1.82227	1.61236	1.55192	1.44963	1.44271	0.00225497	0.366548	0.525748	0.189195	0.185873	1.5e-07	3.97e-06	0.000108569	0.000235766	0.0102297
AGAP003168-RA		Isocitrate dehydrogenase [NADP] [Source:UniProtKB/TrEMBL;Acc:Q7PQQ3]	1.42743	1.18909	1.03199	1.139	1.16889	1.66517	3.18127	1.93509	7.35028	3.53826	0.0247127	0.849768	0.967092	0.846146	0.685197	0.0294137	3.85e-07	0.00664379	5.05e-14	4.36e-05
AGAP003214-RA			1.59128	1.21855	1.18158	1.37008	1.27176	2.00862	1.77305	1.60582	1.68306	1.64654	2.48e-06	0.47516	0.44273	0.062354	0.121131	2.93e-07	3.98e-06	0.000456411	2.17e-05	0.00337281
AGAP003225-RA			1.16514	1.06395	1.1027	1.20198	1.0674	2.26413	2.63499	1.51179	1.74516	1.56137	0.267938	0.905297	0.794824	0.54267	0.824964	7.83e-07	2.59e-09	0.0131717	0.000187824	0.0372074
AGAP003300-RA		solute carrier family 39 (zinc transporter) [Source:VB Community Annotation]	1.29772	0.912147	1.25427	1.04696	1.35462	1.44774	1.71551	1.33203	2.31221	1.34883	0.000182607	0.80635	0.0955649	0.886726	0.00587068	0.000230715	7.47e-08	0.00654497	1.5e-13	0.0266721
AGAP003410-RA		Myb-interacting protein [Source:VB Community Annotation]	1.38197	1.14207	1.17546	1.24274	1.35775	1.80398	1.97701	1.4306	1.84638	1.33167	2.54e-05	0.631177	0.313261	0.131767	0.00687197	9.23e-08	2.83e-10	0.000881665	4.9e-09	0.0395622
AGAP003414-RB		3-hydroxyacyl-CoA dehydrogenase / 3-hydroxy-2-methylbutyryl-CoA dehydrogenase [Source:VB Community Annotation]	1.20702	0.933693	1.04469	0.984226	1.07561	1.40007	1.35341	1.25486	1.59891	1.29792	0.0107352	0.874074	0.86923	0.961877	0.635854	0.000392386	0.000713198	0.0252415	4.85e-07	0.0428659
AGAP003439-RK			1.44991	1.11027	1.15187	1.10238	1.31252	1.52273	1.29745	1.48715	1.27564	1.38241	3.32e-06	0.801533	0.464085	0.710425	0.032352	0.000189681	0.0145079	0.000757782	0.0224898	0.033131
AGAP003476-RA		protein BCP1 [Source:VB Community Annotation]	1.06879	1.18061	1.27188	1.04152	1.41945	1.39553	1.56696	1.58142	1.46534	1.50242	0.57031	0.359799	0.0795035	0.903116	0.00168056	0.00111762	5.86e-06	3.2e-05	8.67e-05	0.00274001
AGAP003516-RA	NIT8492		1.46095	1.17713	0.910805	1.24609	1.02205	2.51451	2.914	1.48487	4.8679	2.58977	0.00347627	0.824027	0.845233	0.516083	0.955528	9.83e-07	6.41e-09	0.0427681	2.79e-14	7.33e-05
AGAP003549-RA			1.29056	1.10832	1.26209	1.21981	1.50228	1.74112	1.82382	1.48715	1.30697	1.77111	0.00420546	0.844102	0.160539	0.271824	0.00128626	4.13e-06	2.03e-07	0.00115964	0.0152116	0.000219174
AGAP003552-RA		SET and MYND domain-containing protein 5 [Source:VB Community Annotation]	1.54363	1.13728	1.21707	1.13169	1.28323	1.55938	1.69276	1.655	1.55168	1.52063	1.85e-05	0.817502	0.356796	0.678119	0.124339	0.000868283	3.72e-05	0.000360262	0.000489767	0.0195434
AGAP003571-RA		threonine dehydratase [Source:VB Community Annotation]	1.24623	1.28106	1.17435	1.46575	1.24813	2.42818	2.84561	1.32498	3.16953	1.86789	0.0201705	0.242374	0.45669	0.0149015	0.154193	6.48e-10	2.59e-13	0.0390673	7.55e-15	0.000194574
AGAP003571-RB		threonine dehydratase [Source:VB Community Annotation]	1.42179	1.33152	1.23795	1.58712	1.33823	2.74301	3.22407	1.4256	3.5139	1.96117	0.000881461	0.236832	0.315738	0.00565567	0.0668952	1.88e-10	7.16e-14	0.0138382	5.36e-15	0.000196206
AGAP003571-RC		threonine dehydratase [Source:VB Community Annotation]	1.27093	1.21302	1.175	1.41468	1.22051	2.3872	2.72094	1.29997	3.05401	1.70091	0.00411974	0.366149	0.420425	0.0223181	0.187516	3.44e-10	2.27e-13	0.0445622	4.46e-15	0.000850074
AGAP003699-RA		beta-1,4-N-acetylglucosaminyltransferase [Source:VB Community Annotation]	1.3022	1.16104	1.02245	1.14342	1.2254	1.97538	1.74603	1.47307	1.98634	1.43007	0.00373851	0.68189	0.956787	0.564622	0.169295	9.91e-08	1.54e-06	0.00187732	1.22e-08	0.0254735
AGAP003701-RA		zinc finger protein 593 homolog [Source:VB Community Annotation]	1.56837	1.13419	1.02178	1.21866	1.20109	1.73896	1.96332	1.36866	2.14743	1.55988	3.54e-06	0.805758	0.963556	0.381456	0.302364	4.27e-05	3.07e-07	0.0279309	1.46e-08	0.0125437
AGAP003728-RA		Uncharacterized methyltransferase WBSCR22 [Source:VB Community Annotation]	1.23982	1.2173	1.02869	1.20339	1.44259	1.82262	1.67927	1.70832	1.76921	1.54366	0.129585	0.718927	0.960857	0.556038	0.0495363	0.000220657	0.000684029	0.00160625	0.000194898	0.0490594
AGAP003744-RA		Ring finger protein 220 [Source:VB Community Annotation]	1.17745	1.22963	1.15861	1.36798	1.20495	1.75134	1.42404	1.46922	1.58736	1.77041	0.0628785	0.295578	0.477281	0.0420507	0.221821	5.07e-06	0.00163089	0.00208435	4.72e-05	0.000309361
AGAP003903-RA		Required for meiotic nuclear division 1 homolog (S. cerevisiae) [Source:VB Community Annotation]	0.97818	1.03707	1.20968	1.31263	1.22816	1.38055	1.82536	1.42979	1.3785	1.60409	0.99963	0.926462	0.39811	0.170951	0.252648	0.0204192	6.22e-06	0.0143045	0.0137583	0.0102925
AGAP004022-RA			1.20698	1.16644	1.16851	1.27086	1.33991	1.85001	2.06871	1.38321	1.52211	1.56667	0.00857026	0.421602	0.329005	0.0775186	0.00910845	2.83e-08	2.97e-11	0.0022632	1.54e-05	0.000820553
AGAP004082-RA			1.4435	0.996126	1.25899	1.28373	1.48481	1.59333	1.43862	1.50484	1.31333	1.53169	1.19e-05	0.990745	0.149546	0.109379	0.00127053	4.8e-05	0.000646663	0.000595033	0.0106629	0.00454512
AGAP004129-RA	Osi6	protein osiris 6 [Source:VB Community Annotation]	1.03928	1.01298	1.15899	1.11278	1.1629	1.14512	1.17823	1.18389	1.17529	1.19487	0.99963	0.994615	0.0908949	0.293321	0.040504	0.0392253	0.00711668	0.0133749	0.00789199	0.0419226
AGAP004139-RA			1.37792	1.46752	1.3255	1.24942	1.22467	1.69767	1.5905	1.42534	2.11975	1.8028	0.0130189	0.167124	0.22567	0.410564	0.343553	0.000732261	0.00168203	0.0363883	9.77e-07	0.00471261
AGAP004151-RA		protein phosphatase 5 [Source:VB Community Annotation]	1.19341	1.1152	1.20456	1.2414	1.35248	1.52375	1.45345	1.46587	1.23109	1.49654	0.0124848	0.71392	0.259842	0.16989	0.0131419	0.000130441	0.000297515	0.000867149	0.047881	0.0055389
AGAP004164-RA	GSTD1-4	glutathione S-transferase delta class 1 [Source:VB Community Annotation]	1.38263	1.03999	1.09738	1.01463	1.16116	1.99479	1.85034	1.83901	1.66673	1.5488	0.0023045	0.930279	0.785402	0.976027	0.483235	4.11e-06	1.05e-05	8.12e-05	0.000197056	0.0252289
AGAP004164-RB	GSTD1-4	glutathione S-transferase delta class 1 [Source:VB Community Annotation]	1.10744	0.869544	0.938259	0.937217	0.996856	1.42054	1.36937	1.58522	1.36343	1.66849	0.485533	0.773808	0.894275	0.900849	0.994338	0.029706	0.0400915	0.00599801	0.0422304	0.0164239
AGAP004174-RA			1.04972	1.12038	1.07768	1.20262	1.11655	1.81953	1.65053	1.33446	1.52127	1.94292	0.92357	0.811318	0.812825	0.396892	0.576981	5e-06	3.68e-05	0.0353759	0.000466637	8.97e-05
AGAP004179-RA		EF-hand domain family, member A1 [Source:VB Community Annotation]	1.23101	1.07641	1.04246	1.13987	1.06967	1.78823	1.67204	1.30037	1.55036	1.39686	0.0237909	0.88519	0.909223	0.587893	0.749387	2.96e-06	8.81e-06	0.043703	0.000115933	0.0400215
AGAP004235-RA		elongation factor 1-delta [Source:VB Community Annotation]	1.52264	1.13275	1.17168	1.14975	1.27502	1.74741	1.96389	1.355	2.05187	1.5504	1.16e-08	0.597554	0.261794	0.374394	0.0200101	4.04e-08	2.29e-11	0.00190203	2.43e-12	0.000400046
AGAP004247-RA	GPXH1	glutathione peroxidase 1 [Source:VB Community Annotation]	0.92844	1.15824	1.09862	1.31905	1.22481	1.37145	1.9964	1.29748	1.74821	1.44328	0.369794	0.349493	0.627219	0.0247688	0.078873	0.00120077	4.65e-11	0.0117769	1.64e-08	0.0047549
AGAP004264-RA			1.30124	1.23865	1.30345	1.26745	1.26747	1.5723	1.81898	1.61876	1.49725	1.50258	0.00104093	0.247599	0.153428	0.231	0.140122	0.000563975	2.74e-06	0.000500163	0.00107941	0.0208994
AGAP004314-RA		exopolyphosphatase [Source:VB Community Annotation]	1.27068	1.1681	1.2337	1.19831	1.17729	1.6317	1.7292	1.41375	1.38319	1.29805	0.000138506	0.308187	0.036005	0.0849205	0.0741661	1.19e-08	5.21e-11	3.39e-05	1.39e-05	0.0120896
AGAP004319-RA			1.02083	1.08639	1.01685	1.19911	1.005	1.87709	1.68461	1.32702	1.56084	1.3997	0.99963	0.860186	0.959513	0.186004	0.981585	2.43e-09	3.64e-08	0.00420873	1.21e-06	0.00724043
AGAP004422-RA	RpL19	60S ribosomal protein L19 [Source:VB Community Annotation]	1.54893	0.995015	1.1165	1.26305	1.24633	1.87848	2.30425	1.34371	2.53551	1.78017	1.24e-08	0.986588	0.639444	0.168097	0.12244	4.09e-07	4.15e-11	0.0181536	1.05e-12	0.000220015
AGAP004429-RA		Polypeptide N-acetylgalactosaminyltransferase [Source:UniProtKB/TrEMBL;Acc:Q7QA55]	1.18408	1.0951	1.17617	1.20764	1.29848	1.406	1.58269	1.44818	1.37135	1.42151	0.00587434	0.74781	0.251313	0.165306	0.0127692	0.000306494	7.02e-07	0.000207167	0.000380491	0.00496463
AGAP004434-RA	Pcaf	histone acetyltransferase [Source:VB Community Annotation]	1.48364	1.19784	1.35092	1.36361	1.55957	1.91085	2.20102	1.47029	1.70183	1.54983	1.81e-06	0.396773	0.0693	0.0599173	0.00103935	7.98e-07	1.25e-09	0.00332961	9.85e-06	0.00864374
AGAP004459-RA		ubiquitin-like 1-activating enzyme E1 A [Source:VB Community Annotation]	1.80517	1.28709	1.19602	1.33226	1.42462	2.24545	2.09969	1.80268	1.79142	1.4935	1.71e-09	0.210126	0.386658	0.0990492	0.0124955	9.64e-09	1.07e-08	2.01e-05	2.46e-06	0.0189331
AGAP004501-RA		allantoicase [Source:VB Community Annotation]	1.15206	1.08922	1.11528	1.27064	1.04298	1.28687	1.59997	1.31496	2.05444	1.29481	0.0993716	0.85677	0.480639	0.0352632	0.792144	0.00448266	1.16e-07	0.00337216	4.77e-13	0.0317956
AGAP004514-RA		nuclear GTP-binding protein [Source:VB Community Annotation]	1.59786	1.25494	1.1474	1.31172	1.27688	2.27495	2.73556	1.57168	1.95082	1.63938	1.12e-07	0.238682	0.573288	0.136484	0.118062	9.56e-09	2.13e-12	0.00086598	1.83e-07	0.00399784
AGAP004535-RA		exportin 7 [Source:VB Community Annotation]	1.55472	1.08392	1.06955	1.18324	1.14923	1.92558	1.62702	1.37802	1.56582	1.48928	3.22e-10	0.819369	0.764998	0.2698	0.284478	2.83e-09	5.07e-07	0.0018785	2.68e-06	0.002289
AGAP004579-RA	cdk2	cyclin-dependent kinase 2 [Source:VB Community Annotation]	1.32213	1.17573	1.29253	1.29087	1.32207	1.86001	1.86933	1.74622	1.53428	1.72921	0.00169475	0.592453	0.215683	0.228653	0.0965858	1.6e-05	4.5e-06	0.000185703	0.00122899	0.00340646
AGAP004591-RA		acid phosphatase [Source:VB Community Annotation]	1.18527	1.2566	1.05227	1.30223	1.14458	1.47175	1.73699	1.30125	1.47651	1.37797	0.559792	0.819369	0.88071	0.0987702	0.415985	0.000937502	1.39e-06	0.0372565	0.000416939	0.0437953
AGAP004592-RH		splicing factor, arginine/serine-rich 4/5/6 [Source:VB Community Annotation]	1.06045	1.01003	0.827524	1.06664	0.861307	1.43938	1.31825	1.20108	1.27236	1.27778	0.491257	0.96741	0.0644043	0.729994	0.109452	5.18e-06	0.000169881	0.0273964	0.000960824	0.0185182
AGAP004592-RI		splicing factor, arginine/serine-rich 4/5/6 [Source:VB Community Annotation]	1.09791	1.05946	0.817269	1.12102	0.877073	1.50744	1.34319	1.24411	1.3497	1.36859	0.236472	0.881593	0.0789387	0.459281	0.23695	3.8e-06	0.000277803	0.0165394	0.000220448	0.00599421
AGAP004623-RA		anaphase-promoting complex subunit 6 [Source:VB Community Annotation]	1.21976	1.25063	1.10415	1.24991	1.20707	2.14859	1.80372	1.55509	1.4566	1.32671	0.00384867	0.120483	0.539574	0.0531432	0.066857	5.91e-12	2.11e-10	4.89e-06	8.83e-06	0.0164239
AGAP004630-RB	NA	NA	1.20546	1.25351	1.07183	1.19758	1.22335	1.64823	1.36789	1.49767	1.33393	1.42556	0.00374827	0.0862525	0.773056	0.258114	0.105465	3.23e-06	0.0013236	0.000232938	0.00310907	0.0104238
AGAP004638-RA			1.24164	1.24508	1.03352	1.33978	1.16071	2.33857	2.63348	1.39081	2.4679	1.8476	0.021967	0.345002	0.943377	0.152848	0.475207	4.79e-08	1.63e-10	0.0319403	1.08e-09	0.00120016
AGAP004657-RA		mitochondrial inner membrane translocase subunit (TIM17) [Source:VB Community Annotation]	0.955871	1.30557	0.930035	1.21442	0.921027	1.676	1.64671	1.40486	1.27373	1.38094	0.963453	0.165921	0.795561	0.293321	0.67384	1.62e-05	1e-05	0.0059323	0.0307916	0.04265
AGAP004685-RB		DNA replication ATP-dependent helicase Dna2 [Source:VB Community Annotation]	1.21643	1.19921	1.08274	1.27977	1.34412	2.12654	1.83316	1.67897	1.36186	1.60504	0.00360552	0.23639	0.737652	0.0881177	0.012966	6.14e-10	2.19e-08	8.73e-06	0.00212993	0.000833227
AGAP004695-RA		ESCRT-I complex subunit MVB12 [Source:VB Community Annotation]	1.26253	1.24073	1.20986	1.27151	1.36041	1.99927	2.04549	1.34285	1.68496	1.40566	0.00225762	0.206945	0.297219	0.155648	0.0198243	5.99e-08	3.8e-09	0.0189591	4.89e-06	0.033308
AGAP004699-RA		RAF proto-oncogene serine/threonine-protein kinase [Source:VB Community Annotation]	1.41364	1.11523	1.09882	1.29782	1.18876	2.28117	2.10643	1.31642	2.11154	1.4879	2.82e-07	0.662548	0.669796	0.0667978	0.203661	9.21e-11	7.87e-11	0.015707	5.94e-11	0.00534257
AGAP004719-RA	CLIPC9	CLIP-domain serine protease [Source:VB Community Annotation]	1.18008	1.5642	1.20227	2.0551	1.16946	3.26434	6.14388	2.15864	9.28416	3.91945	0.42084	0.163009	0.683923	0.0068225	0.661743	2.66e-07	1.72e-13	0.000706184	9.18e-17	3.22e-06
AGAP004746-RA	Thoc5	THO complex subunit 5 [Source:VB Community Annotation]	1.39169	1.3161	1.11935	1.30428	1.19063	1.85858	1.7261	1.6463	1.42424	1.70425	0.000245554	0.161624	0.631919	0.100559	0.259748	6.37e-07	2.14e-06	7.71e-05	0.00147451	0.000676435
AGAP004749-RA		coproporphyrinogen III oxidase [Source:VB Community Annotation]	1.0146	1.11381	1.1276	1.24019	1.02855	1.48828	1.41905	1.34685	1.28011	1.36164	0.99963	0.522165	0.497508	0.1217	0.891078	7.94e-05	0.000209915	0.00458771	0.00866777	0.0212002
AGAP004749-RB		coproporphyrinogen III oxidase [Source:VB Community Annotation]	0.994132	1.0999	1.07393	1.21224	1.04164	1.46645	1.50344	1.34346	1.2886	1.34454	0.99963	0.653606	0.720493	0.135665	0.80748	3.79e-05	4.26e-06	0.00209905	0.00321363	0.0158723
AGAP004782-RA		tubulin-specific chaperone D [Source:VB Community Annotation]	1.20226	1.22054	1.06863	1.21772	1.17052	1.75545	1.55292	1.52914	1.28731	1.44397	0.00873243	0.198673	0.799118	0.228178	0.268551	7.72e-07	2.23e-05	0.00021684	0.0137456	0.0111831
AGAP004843-RA			1.40083	1.16074	1.20026	1.28854	1.25166	2.20315	1.8929	1.48564	1.45365	1.68008	5.43e-07	0.376132	0.304963	0.106998	0.101055	1.13e-09	3.23e-08	0.000968131	0.000517081	0.000621077
AGAP004844-RA		suppressor of cytokine signaling, invertebrate [Source:VB Community Annotation]	1.55254	0.955807	1.09214	1.25044	1.15785	2.04993	2.14037	1.34448	2.12353	1.61422	5.76e-08	0.902026	0.737677	0.201612	0.370632	3.09e-08	8e-10	0.0190239	9.34e-10	0.00237054
AGAP004853-RA		Ral GEF with PH domain and SH3-binding motif 1 [Source:VB Community Annotation]	1.14174	1.25085	1.13139	1.25827	1.31255	1.76198	2.18457	1.36697	1.63888	1.36217	0.156331	0.232092	0.546598	0.146191	0.0302675	1.09e-06	5.47e-11	0.00766585	4.37e-06	0.0403031
AGAP004859-RA		serine protease snake [Source:VB Community Annotation]	1.83011	1.32757	0.969775	1.58695	1.12542	4.15396	4.05374	2.08578	3.18648	2.60232	0.000218704	0.636349	0.966479	0.139655	0.763785	6.92e-09	1.16e-09	0.00152074	1.33e-07	0.00110222
AGAP004890-RA		ribose-phosphate pyrophosphokinase [Source:VB Community Annotation]	1.29488	0.959356	0.901717	1.09061	1.09245	1.57288	2.16532	1.41216	1.63866	1.35429	0.000180794	0.901884	0.618712	0.73721	0.5974	2.77e-05	1.91e-11	0.0019333	1.8e-06	0.0351029
AGAP004962-RA		cyclin B [Source:VB Community Annotation]	1.94472	1.03087	1.16662	1.14319	1.50443	3.42388	3.0974	2.08141	2.62682	1.71528	2.29e-06	0.961348	0.691282	0.777331	0.0561287	2.68e-09	2.79e-09	0.000174301	1.34e-07	0.030417
AGAP004963-RA		cyclin B [Source:VB Community Annotation]	1.78844	0.963359	0.934983	1.27644	1.0064	3.81434	2.90807	1.83049	3.00739	2.56038	2.73e-05	0.950072	0.910696	0.505461	0.989109	1.57e-09	6.19e-08	0.00339148	2.61e-08	0.000316071
AGAP005025-RA		Histone H3 [Source:UniProtKB/TrEMBL;Acc:Q7PD39]	1.37781	1.07678	1.27613	1.37476	1.5951	2.01918	2.20842	1.71808	2.0713	1.75444	0.0101735	0.901884	0.332523	0.165593	0.00800601	1.59e-05	4.57e-07	0.00119396	2.56e-06	0.00819727
AGAP005050-RA		interferon-stimulated gene 20 kDa protein [Source:VB Community Annotation]	1.41654	1.08858	1.08531	1.24285	1.30038	1.84224	1.91386	1.53191	1.62041	1.42853	2.17e-06	0.83953	0.73408	0.165991	0.0335779	1.58e-07	6.08e-09	0.000221203	4.71e-06	0.0146568
AGAP005102-RA	APG7B	autophagy related gene [Source:VB Community Annotation]	1.28346	1.22292	1.05665	1.16495	1.00643	1.74379	1.59383	1.34635	1.79249	1.43586	0.000688632	0.229998	0.818841	0.319975	0.975329	6.98e-08	6.71e-07	0.00298715	2.67e-09	0.00432124
AGAP005124-RA		aldehyde dehydrogenase [Source:VB Community Annotation]	0.946992	1.29366	1.16354	1.37145	1.07506	1.56369	1.87895	1.31348	1.90579	2.18746	0.730705	0.0760058	0.436398	0.0314132	0.711078	0.000115132	5.03e-08	0.0269345	2.61e-08	8.2e-07
AGAP005124-RB		aldehyde dehydrogenase [Source:VB Community Annotation]	0.971951	1.24219	1.1827	1.43011	1.1249	1.52035	1.87919	1.3722	2.10291	2.15806	0.99963	0.250038	0.341326	0.00906396	0.465433	0.000177032	2.15e-08	0.00692309	2.09e-10	6.2e-07
AGAP005144-RA		replication factor C subunit 3/5 [Source:VB Community Annotation]	1.73157	1.06086	1.31553	1.29065	1.6122	2.71322	3.12409	1.70329	2.556	1.86044	2.43e-07	0.902489	0.203474	0.262288	0.00305787	1.9e-09	2.84e-12	0.000610224	8.97e-10	0.00151644
AGAP005239-RA		mitochondrial oxaloacetate transport protein [Source:VB Community Annotation]	1.02538	1.11197	1.03283	1.21698	1.22562	1.38811	1.37601	1.35457	1.62148	1.37952	0.99963	0.811318	0.923859	0.228178	0.120138	0.00235652	0.00171326	0.00778902	3.93e-06	0.0274844
AGAP005253-RB	NA	NA	1.79711	1.11992	1.14599	1.22352	1.21832	2.43253	2.03813	1.4858	2.24113	2.21858	7.5e-06	0.881765	0.697866	0.515799	0.390278	3.68e-07	7.69e-06	0.0248098	6.22e-07	0.000274504
AGAP005336-RA		SWI/SNF-related matrix-associated actin-dependent regulator of chromatin subfamily D member 1 [Source:VB Community Annotation]	1.04787	1.17889	1.06714	1.13279	1.02867	1.4406	1.42645	1.26485	1.48617	1.39102	0.670085	0.189411	0.727849	0.388662	0.8657	2.44e-05	1.34e-05	0.00871217	1.69e-06	0.00342018
AGAP005348-RA			1.5413	1.17064	1.13717	1.29081	1.39663	2.04526	1.92309	1.64347	1.33349	1.48711	1e-08	0.396549	0.631919	0.198323	0.0279676	4.98e-07	7.73e-07	0.000477196	0.0249855	0.0294057
AGAP005369-RA			1.58794	1.14387	1.25196	1.14964	1.26059	1.48128	1.68513	1.40558	1.4619	1.46926	1.44e-07	0.70045	0.179433	0.52628	0.0946682	0.000714705	3.69e-06	0.00541109	0.000527308	0.0133419
AGAP005375-RA		nonsense-mediated mRNA decay protein [Source:VB Community Annotation]	1.20836	1.04277	1.19506	1.24055	1.49781	1.45298	1.84029	1.37919	1.31944	1.37102	0.0293775	0.91131	0.305547	0.186539	0.000832209	0.000809413	5.56e-08	0.00630325	0.00853241	0.0374423
AGAP005402-RA		coiled-coil domain-containing protein 58 [Source:VB Community Annotation]	1.29793	1.32887	0.996176	1.18572	1.48091	2.00868	1.70501	1.61441	1.5641	1.47888	0.0171565	0.249832	0.992772	0.499145	0.0090294	9.5e-07	3.87e-05	0.000783779	0.000478091	0.0334985
AGAP005419-RA	Adrenodoxin_red	NADPH:adrenodoxin oxidoreductase, mitochondrial [Source:UniProtKB/TrEMBL;Acc:Q7Q7A2]	1.33084	1.18747	1.00415	1.12432	1.09412	1.58166	1.54617	1.2184	1.48283	1.29438	4.66e-05	0.31443	0.990635	0.49036	0.517019	1.79e-06	1.35e-06	0.0497503	9.18e-06	0.0391944
AGAP005538-RA		translin [Source:VB Community Annotation]	1.31877	1.26351	1.00579	1.20893	1.04689	2.11336	2.00774	1.61722	1.63224	1.71572	0.000640454	0.194262	0.990635	0.438589	0.866241	3.39e-07	3.42e-07	0.000932319	0.000181734	0.00329388
AGAP005542-RA		Queuine tRNA-ribosyltransferase subunit QTRTD1 homolog [Source:VB Community Annotation]	1.132	1.11135	1.16011	1.25101	1.16817	1.40129	1.22287	1.43377	1.25536	1.4383	0.0760052	0.686731	0.313781	0.0764798	0.190898	0.000355231	0.0256824	0.000310122	0.0107033	0.00373978
AGAP005562-RA		RING-box protein 2 [Source:VB Community Annotation]	1.24604	1.11978	1.17267	1.20448	1.23859	1.56697	1.64645	1.35545	1.28012	1.36476	0.000779612	0.639964	0.279456	0.185008	0.0547324	5.68e-06	1.79e-07	0.00255758	0.00639574	0.0158723
AGAP005602-RA		zinc finger protein 706 [Source:VB Community Annotation]	1.29938	0.876801	1.07689	1.13188	1.09866	1.60026	1.79298	1.30759	1.48766	1.43909	0.00112333	0.685005	0.781015	0.589966	0.601063	4.65e-05	2.3e-07	0.0279095	0.000223648	0.0170893
AGAP005603-RA		zinc finger protein 706 [Source:VB Community Annotation]	1.33393	1.13841	1.30846	1.22279	1.52324	1.70053	1.46324	1.70042	1.29651	1.53913	0.000534987	0.716366	0.0883545	0.264874	0.000876625	9.43e-06	0.000555857	2.63e-05	0.0192172	0.00551015
AGAP005643-RA		E3 ubiquitin-protein ligase RFWD3 [Source:VB Community Annotation]	1.12196	1.12755	1.04703	1.20237	1.26773	1.54879	1.2283	1.38237	1.31141	1.38034	0.122517	0.605751	0.85062	0.156484	0.0195455	3.24e-06	0.0172127	0.000684199	0.00148839	0.00779764
AGAP005733-RA			1.62979	1.04541	1.36855	1.2077	1.63303	2.90856	2.83752	2.10996	2.2015	2.06508	1.82e-05	0.927476	0.149192	0.513912	0.00356838	1e-09	1.58e-10	8.61e-06	2.2e-07	0.00038656
AGAP005738-RA		TBC1 domain family member 13 [Source:VB Community Annotation]	1.13316	1.00173	1.10476	1.14881	1.08048	1.57382	1.51851	1.21891	1.67358	1.40874	0.067491	0.994964	0.474732	0.263096	0.523665	1.35e-07	1.69e-07	0.0208537	7.07e-10	0.00127382
AGAP005949-RA		2-acylglycerol O-acyltransferase 2 [Source:VB Community Annotation]	2.09175	1.06627	1.1881	1.17518	1.03097	2.16829	2.03571	1.63	1.75205	1.90221	1.29e-08	0.907024	0.550496	0.619816	0.926257	1.91e-06	2.86e-06	0.00287777	0.000151527	0.00190027
AGAP005949-RB		2-acylglycerol O-acyltransferase 2 [Source:VB Community Annotation]	2.12339	1.11024	1.44417	1.37239	1.05549	2.275	2.04618	1.70917	1.85924	2.15733	1.47e-07	0.886977	0.129537	0.227139	0.877825	4.65e-06	1.77e-05	0.00335952	0.000165901	0.000845735
AGAP006048-RA	CYP4J5	cytochrome P450 [Source:VB Community Annotation]	1.15812	1.02029	1.11668	1.20927	1.23857	1.17645	1.52922	1.26833	2.05407	1.31209	0.813593	0.981198	0.44273	0.100823	0.0246881	0.062674	3.84e-07	0.00780088	9.35e-14	0.0167903
AGAP006098-RA	NOS	nanos [Source:VB Community Annotation]	2.00297	1.09999	1.17507	1.30349	1.24454	3.04623	2.72786	1.69549	2.75442	1.64372	8.13e-09	0.884503	0.605427	0.301057	0.311843	1.2e-09	1.96e-09	0.00183809	1.31e-09	0.0221402
AGAP006275-RA			1.41815	1.61041	0.80885	1.90154	1.0055	3.28679	3.37764	1.79034	6.70795	3.95367	0.00950196	0.0791686	0.5758	0.00911952	0.991186	4.74e-08	3.52e-09	0.00574766	1.85e-15	7.07e-07
AGAP006355-RA		transcription initiation factor TFIIE subunit alpha [Source:VB Community Annotation]	1.16663	1.17975	1.18483	1.26121	1.30175	1.53559	1.41232	1.2695	1.3001	1.42293	0.0444499	0.38815	0.303965	0.113355	0.0272478	6.39e-05	0.000556339	0.0370771	0.00867267	0.0128326
AGAP006372-RA		U3 small nucleolar ribonucleoprotein protein IMP3 [Source:VB Community Annotation]	1.36232	1.03271	0.970301	1.14306	1.2148	1.42774	1.52507	1.45138	1.41944	1.38355	5.48e-06	0.912697	0.915874	0.396521	0.0718233	0.000123558	2.47e-06	0.000138302	6.38e-05	0.00826789
AGAP006529-RA		All-trans and 9-cis [Source:VB Community Annotation]	1.06446	1.10563	1.08694	1.27059	1.0794	1.48911	1.41207	1.3494	1.47642	1.31359	0.618956	0.773808	0.686198	0.0668267	0.632882	6.56e-05	0.000217734	0.0038528	3.47e-05	0.0415631
AGAP006612-RA	RpL29	60S ribosomal protein L29 [Source:VB Community Annotation]	1.20076	1.0381	1.21331	1.08593	1.26314	1.22669	1.64032	1.31646	1.50621	1.43703	0.00266766	0.899992	0.143366	0.704149	0.0270398	0.0319337	1.22e-07	0.00538239	6.08e-06	0.00362564
AGAP006658-RA		Snurportin-1 [Source:VB Community Annotation]	1.05079	1.07646	1.18077	1.11538	1.40791	1.43223	1.44671	1.3668	1.24569	1.29074	0.684704	0.832749	0.185624	0.498112	0.000276488	4.62e-05	1.02e-05	0.000635774	0.00733067	0.0299062
AGAP006696-RA			1.14417	1.07247	0.95235	1.15789	1.10667	1.89525	1.74031	1.41669	1.52785	1.44	0.212464	0.886872	0.905838	0.593654	0.648935	5.07e-06	2.1e-05	0.0157377	0.000924553	0.0490692
AGAP006789-RB		MIT domain-containing protein 1 [Source:VB Community Annotation]	1.09534	1.15771	1.06781	1.254	1.25392	1.6213	1.70542	1.43073	1.4259	1.39553	0.307114	0.45998	0.786716	0.112997	0.0595476	5.54e-06	1.93e-07	0.000947333	0.000275845	0.0161321
AGAP006924-RA		dynactin 6 [Source:VB Community Annotation]	1.21426	1.03751	0.947985	1.18976	0.943849	1.66955	1.45707	1.30317	1.35648	1.30674	0.00149923	0.901884	0.810899	0.186539	0.70429	1.14e-07	1.35e-05	0.00522854	0.000334278	0.0276884
AGAP006944-RA	eIF3e	Eukaryotic translation initiation factor 3 subunit E [Source:UniProtKB/Swiss-Prot;Acc:Q7QIL8]	0.939503	1.12129	1.07166	1.26386	1.15542	1.71896	1.45378	1.3644	1.4051	1.71811	0.471956	0.529186	0.74384	0.0599367	0.236353	9.77e-08	3.38e-05	0.00171578	0.000144399	1.84e-05
AGAP007024-RA		nuclear transport factor 2 [Source:VB Community Annotation]	1.12918	0.998127	1.14648	1.0017	1.09289	1.35033	1.26002	1.32358	1.24627	1.39675	0.108818	0.994947	0.356973	0.995483	0.528706	0.00121137	0.00867237	0.00420873	0.0123172	0.00707102
AGAP007117-RA			1.04755	0.92273	1.05829	1.05624	0.896387	1.22851	1.16891	1.2398	1.37244	1.43122	0.71421	0.798743	0.755612	0.793284	0.306117	0.0103347	0.0430657	0.0110675	3.44e-05	0.000724478
AGAP007312-RA			0.881292	1.35526	1.12488	1.46023	1.0188	1.34529	1.89311	1.3601	2.17204	1.96184	0.213315	0.0823912	0.633856	0.0143207	0.943158	0.0177239	2.19e-07	0.0200502	1.46e-09	4.93e-05
AGAP007312-RC			1.58329	1.6062	0.836446	1.88977	0.959342	3.13252	4.91353	1.82735	9.86819	5.25257	0.016517	0.290557	0.785402	0.0945686	0.943411	5.4e-05	1.87e-08	0.0471874	3.08e-13	9.7e-06
AGAP007398-RA		mitochondrial inner membrane protease subunit 2 [Source:VB Community Annotation]	1.12453	1.25451	1.04416	1.20108	1.21579	1.58588	1.3437	1.39867	1.41207	1.5185	0.457284	0.46201	0.926394	0.513085	0.334193	0.00194849	0.0395649	0.0373414	0.0145238	0.0390332
AGAP007453-RA	LRIM9	leucine-rich immune protein (Short) [Source:VB Community Annotation]	2.29067	1.79993	1.4204	2.43669	1.41356	3.35948	6.50167	2.07967	13.2631	5.18775	6.81e-07	0.0741203	0.338115	0.00136974	0.249551	6.27e-07	5.61e-13	0.00251358	4.97e-18	3.71e-07
AGAP007625-RA			1.1473	1.10742	1.08124	1.11273	1.2123	1.43145	1.34327	1.27482	1.22495	1.30178	0.0234013	0.636732	0.632689	0.477015	0.0403342	1.9e-05	0.000152814	0.00505362	0.00888267	0.0167332
AGAP007699-RC		GTP-binding nuclear protein Ran [Source:VB Community Annotation]	1.32051	1.1649	1.03353	1.29745	1.13303	1.99037	1.77873	1.44039	1.30117	1.74968	0.0001007	0.43481	0.93249	0.144714	0.504711	2.59e-07	2.46e-06	0.0058287	0.0280994	0.000767446
AGAP007702-RA		Histidine triad nucleotide binding protein 1 [Source:VB Community Annotation]	1.13972	1.06756	1.08329	1.0676	1.06053	1.33478	1.20559	1.34329	1.24306	1.25616	0.0101439	0.812609	0.580463	0.715389	0.635151	0.000164468	0.00960507	0.000254743	0.00241016	0.0266003
AGAP007704-RA		peptidyl-prolyl cis-trans isomerase SDCCAG10 [Source:VB Community Annotation]	1.23497	1.01779	1.0407	1.18968	1.18373	1.79029	1.6167	1.39634	1.5504	1.40368	0.00176223	0.952374	0.894428	0.26526	0.183017	8.75e-08	1.16e-06	0.00160955	6.72e-06	0.011999
AGAP007711-RA			1.05773	1.4946	0.720941	1.77542	0.942382	3.39075	4.40332	2.04411	5.34113	3.91879	0.99963	0.308458	0.385879	0.0610931	0.901595	6.02e-07	9.24e-10	0.00338725	2e-11	1.19e-05
AGAP007751-RA			0.973002	1.51881	1.02506	1.56682	1.04206	2.20278	1.70132	1.64617	1.77379	2.96553	0.99963	0.133777	0.966065	0.0502809	0.908365	1.09e-05	0.00128183	0.00694635	0.000521207	4.47e-06
AGAP007775-RA		ATP-dependent DNA helicase PIF1 [Source:UniProtKB/TrEMBL;Acc:Q7Q395]	1.39717	1.12871	1.1833	1.19207	1.30431	1.73248	1.46289	1.47178	1.59328	1.48327	0.00016068	0.793675	0.422575	0.424801	0.07227	1.89e-05	0.00133041	0.00349149	9.7e-05	0.0196604
AGAP007862-RA			0.900558	1.02903	1.01424	0.977519	1.09613	1.44551	1.30995	1.27585	1.18205	1.27892	0.0824536	0.90939	0.9602	0.93246	0.420494	7.52e-06	0.000360649	0.00383595	0.0286776	0.0223777
AGAP007912-RA		ribosomal RNA assembly protein mis3, expressed [Source:VB Community Annotation]	1.23164	0.987421	1.07875	1.11879	1.18236	1.38596	1.33452	1.2768	1.37099	1.37955	0.00140622	0.966468	0.70704	0.528556	0.146036	0.000507106	0.0010948	0.01393	0.000366271	0.010309
AGAP007927-RA	RpL40	60S ribosomal protein L40 [Source:VB Community Annotation]	1.06297	1.0977	0.953919	1.29029	1.15568	1.39531	1.62657	1.47625	1.41566	1.45208	0.67705	0.824027	0.88107	0.0812252	0.322058	0.00211039	3.86e-06	0.000649967	0.000678811	0.0101749
AGAP008008-RA		coiled-coil domain-containing protein 72 homolog [Source:VB Community Annotation]	1.19214	1.06963	1.05979	1.1164	0.959843	1.73838	2.08518	1.32438	1.45141	1.37868	0.00161509	0.832139	0.823091	0.593654	0.8322	3.35e-07	2.71e-11	0.00911269	0.000119532	0.0191642
AGAP008012-RA			1.30093	1.20027	1.12005	1.47384	1.13147	1.81103	2.52466	1.41466	4.15837	2.05127	0.0179709	0.664498	0.707502	0.0303422	0.570499	3.29e-05	3.77e-10	0.0207895	1.83e-16	0.000122299
AGAP008301-RA			1.09554	1.12271	1.1698	1.24289	1.08028	1.30904	1.805	1.36019	1.71997	1.42571	0.934636	0.892356	0.273019	0.0866408	0.603108	0.00398469	1.32e-09	0.00176176	1.19e-08	0.00440722
AGAP008363-RA		cytochrome b5 outer mitochondrial membrane isoform [Source:VB Community Annotation]	1.20197	1.26598	0.875011	1.44028	1.15815	2.30656	4.83364	2.39001	5.38157	4.27634	0.317602	0.684229	0.83082	0.370888	0.724897	0.000576121	5.68e-10	0.000647083	6.88e-11	8.48e-06
AGAP008410-RA			1.35622	1.22576	0.980396	1.23471	1.26938	2.94001	2.34116	1.56068	1.66429	2.10855	0.00785172	0.606332	0.973646	0.501666	0.284951	8.44e-09	3.42e-07	0.0126979	0.00133314	0.000845735
AGAP008432-RA			1.16131	1.05173	0.924555	1.06456	0.974633	1.26791	1.40518	1.24048	1.79445	1.58215	0.0278986	0.886894	0.713732	0.814781	0.899507	0.0167787	0.000263457	0.0441187	6.06e-09	0.000451927
AGAP008617-RA	Rpn11	26S proteasome 26S non-ATPase subunit N11 [Source:VB Community Annotation]	1.40676	0.849247	1.1838	1.09542	1.29983	1.3052	1.61081	1.40494	1.54647	1.34417	1.06e-08	0.183598	0.237395	0.663455	0.0140956	0.00542474	4.57e-07	0.000735747	2.82e-06	0.0216962
AGAP008829-RA			1.67004	1.09745	1.21499	1.28285	1.56601	2.38246	2.29785	1.69165	1.83453	1.62374	5.78e-08	0.863549	0.305744	0.154672	0.000703325	5.15e-10	1.41e-10	5.49e-05	4.5e-07	0.00276465
AGAP008953-RA		TIMELESS-interacting protein [Source:VB Community Annotation]	1.17171	1.07695	0.925695	1.00197	1.12631	1.65044	1.50707	1.44521	1.57678	1.47482	0.050087	0.871883	0.75394	0.995483	0.446553	6.92e-06	6.97e-05	0.00119396	1.23e-05	0.00717466
AGAP009020-RA			1.00037	0.8673	0.960305	1.02866	0.966994	1.28559	1.61831	1.33462	2.57855	1.98973	0.99963	0.466683	0.907276	0.939955	0.886403	0.0313434	1.31e-05	0.0182153	2.66e-13	8.48e-06
AGAP009067-RA			1.10656	0.935106	1.00294	1.02416	1.05207	1.56366	1.76905	1.23298	2.2018	1.57242	0.17621	0.864085	0.992597	0.93828	0.75966	3.9e-06	3.32e-09	0.0385156	1.2e-13	0.000273389
AGAP009109-RA			1.17525	1.08313	1.17612	1.59511	1.17409	1.5956	2.79823	1.37259	4.08371	2.35915	0.125501	0.884912	0.437596	0.00166529	0.339569	0.000166589	2.2e-13	0.0156312	2.41e-18	6.08e-07
AGAP009141-RA	Med17	Mediator of RNA polymerase II transcription subunit 17 [Source:UniProtKB/Swiss-Prot;Acc:Q7PVZ2]	1.13336	1.1432	1.25108	1.22832	1.29593	1.67856	1.45028	1.37957	1.5833	1.4148	0.118545	0.57477	0.145378	0.201005	0.0365586	4.3e-06	0.000311208	0.00511675	1.18e-05	0.017775
AGAP009152-RA	mRpS21	28S ribosomal protein S21, mitochondrial [Source:VB Community Annotation]	1.13398	1.06371	0.916365	1.06666	0.987738	1.5869	1.81485	1.47865	1.25597	1.42437	0.140315	0.88519	0.689337	0.820467	0.956899	1.43e-05	1.7e-08	0.000372148	0.021215	0.0109631
AGAP009179-RA		Nucleolar protein 6 [Source:UniProtKB/TrEMBL;Acc:A0A1S4H0D9]	1.15682	1.13508	1.10023	1.18588	1.13366	1.83164	2.03946	1.57664	1.38904	1.59983	0.0241358	0.490298	0.59228	0.222328	0.315152	5.55e-09	3.79e-12	7.63e-06	0.000193589	0.000148864
AGAP009620-RA		reduction in cnn dots 4 [Source:VB Community Annotation]	1.20656	0.962579	1.01611	1.1001	1.17269	1.59275	1.59158	1.20497	1.84316	1.26426	0.406379	0.958605	0.952936	0.526217	0.0921298	6.19e-08	9.73e-09	0.0285788	2.49e-12	0.028848
AGAP009633-RA		3-oxoacyl-(acyl-carrier protein) reductase fabG2 [Source:UniProtKB/TrEMBL;Acc:Q7Q1U0]	1.08177	0.987452	1.12559	1.16331	0.986302	1.69581	1.95482	1.2483	1.82557	1.30457	0.314968	0.965037	0.471133	0.322389	0.944172	1.81e-07	4.65e-11	0.0292675	9.37e-10	0.0387836
AGAP009656-RA			1.54675	1.06005	1.19284	1.20538	1.36662	1.97122	1.95222	1.64187	1.54856	1.57195	2.26e-06	0.897213	0.379547	0.370463	0.0251738	2.67e-07	7.48e-08	0.000162627	0.000195124	0.00613287
AGAP009660-RA		GTP:AMP phosphotransferase mitochondrial [Source:VB Community Annotation]	1.21987	1.09678	0.973418	1.29889	1.25013	1.81787	2.65187	1.34086	1.71435	1.53846	0.0352063	0.865853	0.952049	0.170128	0.177669	1.05e-05	1.26e-11	0.0405686	2.09e-05	0.015169
AGAP009682-RA			1.29966	0.850531	0.937411	1.13293	1.08788	2.16309	1.91138	2.22934	1.8927	2.09816	0.0500061	0.819369	0.919539	0.830935	0.831887	0.000235487	0.00100467	0.000295969	0.00117729	0.00791238
AGAP009695-RA		palmitoyl-protein thioesterase [Source:VB Community Annotation]	1.46029	1.18801	1.07447	1.20468	1.23507	1.80561	1.657	1.35135	1.75786	1.45424	2.55e-07	0.322755	0.789333	0.303276	0.127275	7.75e-07	4.65e-06	0.0124712	4.73e-07	0.0140516
AGAP009700-RA		COMPASS component SWD2 [Source:VB Community Annotation]	1.25384	1.04307	1.13647	1.13893	1.0956	1.68839	1.44851	1.29064	1.51244	1.46003	0.000543771	0.897408	0.558283	0.578223	0.631933	1.33e-05	0.000825876	0.045955	0.000199547	0.0164072
AGAP009778-RA			1.13704	1.0792	0.986083	1.15119	1.06068	1.44769	1.45162	1.25618	1.49963	1.3242	0.0788854	0.849768	0.966001	0.402344	0.726595	0.000169972	6.38e-05	0.0299066	1.59e-05	0.0342779
AGAP009800-RA			1.27335	0.954299	1.05575	1.19845	1.13958	2.02527	1.96724	1.49172	1.66228	1.71842	0.00837503	0.90914	0.8919	0.441578	0.509738	4.67e-07	2.56e-07	0.00415513	5.61e-05	0.00207485
AGAP009825-RA			1.10616	1.21008	1.14078	1.26725	1.46659	1.86147	1.6507	1.59502	1.37021	1.68086	0.314995	0.328256	0.433455	0.0763241	0.00038665	1.52e-08	3.67e-07	1.61e-05	0.000794681	9.28e-05
AGAP009940-RA			1.1795	0.901842	1.33574	1.12831	1.43539	1.79965	1.61055	1.5972	1.53809	1.74087	0.165128	0.868775	0.164317	0.731341	0.0277185	6.66e-05	0.000526869	0.00218071	0.0016732	0.00417472
AGAP009996-RA		peptidyl-prolyl cis-trans isomerase-like 3 [Source:VB Community Annotation]	1.17503	1.14133	1.17909	1.20567	1.20113	1.6523	1.59059	1.4155	1.19451	1.31062	0.00465882	0.362592	0.212768	0.142793	0.0859123	1.76e-07	2.05e-07	0.000265395	0.0392669	0.0258335
AGAP010034-RA	Med6	Mediator of RNA polymerase II transcription subunit 6 [Source:UniProtKB/Swiss-Prot;Acc:Q7Q107]	1.05494	1.26469	1.15275	1.24082	1.35708	1.99623	1.93151	1.39704	1.26623	1.45897	0.733727	0.109214	0.357293	0.10433	0.00403079	4.62e-10	1.47e-10	0.00099121	0.00981795	0.0033156
AGAP010060-RA		DNA repair protein Rad62 [Source:VB Community Annotation]	1.45579	1.10284	1.08236	1.18491	1.16513	2.01305	2.22765	1.65226	2.07486	1.56291	0.000203065	0.871855	0.855367	0.601902	0.527698	1.81e-05	3.9e-07	0.00275264	2.61e-06	0.0395441
AGAP010177-RA		replication factor A3 [Source:VB Community Annotation]	1.204	1.30538	1.09439	1.26845	1.08323	2.05205	2.0348	1.61876	1.41587	1.54063	0.0212581	0.102173	0.770959	0.243401	0.73	4.04e-07	1.1e-07	0.000636126	0.00587466	0.0161967
AGAP010187-RA		UDP-xylose:glucoside alpha-1,3-xylosyltransferase [Source:VB Community Annotation]	1.19374	1.14277	1.00219	1.19482	1.13401	1.62689	1.69481	1.35648	1.33146	1.40669	0.0203958	0.606952	0.99528	0.267528	0.38241	5.32e-06	2.79e-07	0.00526326	0.00334164	0.0140339
AGAP010219-RA	Mcm6	DNA replication licensing factor Mcm6 [Source:UniProtKB/Swiss-Prot;Acc:Q7Q0Q1]	1.83712	1.24809	1.32766	1.38348	1.56365	2.54849	2.84437	1.59139	2.02806	1.83111	1.68e-09	0.339288	0.124958	0.0646907	0.00199068	6.42e-10	1.49e-12	0.00086598	9.2e-08	0.000598019
AGAP010282-RA		DNA mismatch repair protein MSH2 [Source:VB Community Annotation]	1.55408	1.06872	0.974508	1.15535	1.19955	1.98068	1.78658	1.48089	1.56369	1.46434	4.18e-06	0.891751	0.956437	0.606081	0.322797	1.61e-06	1.04e-05	0.00639416	0.0005213	0.0397528
AGAP010305-RA		WD repeat and SOF domain-containing protein 1 [Source:VB Community Annotation]	1.25895	1.19823	1.05017	1.2774	1.31105	2.25561	2.17473	1.77093	1.48111	1.54182	0.00737857	0.441666	0.898605	0.191578	0.0713674	9.72e-09	3.73e-09	3.27e-05	0.00111492	0.0114128
AGAP010308-RA		nucleolar complex protein 3 [Source:VB Community Annotation]	1.38356	1.05346	0.90396	1.07934	0.99799	1.70001	1.62485	1.3369	1.50683	1.4179	5.91e-06	0.890148	0.631919	0.780268	0.994338	1.54e-06	2.47e-06	0.0093917	4.86e-05	0.013821
AGAP010312-RA		keren [Source:VB Community Annotation]	1.45053	0.954486	0.923339	1.05743	1.08766	1.87929	1.92987	1.32333	1.80325	1.33366	1.5e-09	0.88519	0.689668	0.834695	0.567757	3.19e-09	9e-11	0.00516526	1.83e-09	0.0246362
AGAP010321-RA		DNA-directed RNA polymerase II subunit RPB3 [Source:VB Community Annotation]	1.55134	1.36706	1.27301	1.3419	1.48138	2.35693	2.18416	1.80194	1.62167	1.43224	8.62e-07	0.0760058	0.210231	0.101729	0.00665802	4.84e-09	6.22e-09	3.07e-05	0.000104024	0.0440257
AGAP010331-RA		heat shock protein 110kDa [Source:VB Community Annotation]	1.4927	1.05679	0.960108	0.980859	0.997215	1.96427	2.1443	1.30731	2.28782	1.41648	6.37e-09	0.883761	0.904581	0.961068	0.992214	3.2e-08	1.31e-10	0.0249696	8.75e-12	0.0203256
AGAP010347-RA	CuSOD3	copper-zinc superoxide dismutase 3 [Source:VB Community Annotation]	1.08721	1.09093	1.0697	1.21492	1.13436	2.16229	2.17836	1.48088	2.07303	1.61912	0.354393	0.822268	0.773576	0.186539	0.363477	9.38e-11	2.89e-12	0.000238435	1.93e-11	0.000328732
AGAP010351-RA		insulysin [Source:VB Community Annotation]	1.29062	1.04555	0.845249	1.18221	0.974185	1.99449	1.71424	1.28058	1.65881	1.35436	6.71e-05	0.892055	0.305547	0.325629	0.904373	4.47e-09	2.48e-07	0.028643	9.3e-07	0.0336802
AGAP010382-RA	Ars2	Serrate RNA effector molecule homolog [Source:VB Community Annotation]	1.14183	1.11996	0.893745	1.10304	0.957901	1.80682	1.52266	1.37234	1.29289	1.35955	0.103118	0.728131	0.577682	0.679731	0.831257	1.89e-07	3.55e-05	0.0047579	0.0105993	0.0332495
AGAP010403-RA		enoyl-CoA hydratase domain-containing protein 3, mitochondrial [Source:VB Community Annotation]	1.32853	1.13257	0.931833	1.11688	1.05426	2.25368	2.31293	1.43911	2.49004	1.56354	0.0129797	0.852154	0.865284	0.770877	0.855594	3.06e-07	2.85e-08	0.0225235	2.82e-09	0.0266616
AGAP010406-RA		origin recognition complex subunit 3 [Source:VB Community Annotation]	1.32757	1.19932	1.05038	1.15089	1.25227	2.12644	2.0775	1.48477	1.77085	1.44171	0.00117808	0.461769	0.894428	0.559017	0.136152	2.42e-08	6.99e-09	0.00226165	1.97e-06	0.0281461
AGAP010453-RA		ribosome biogenesis protein NSA1 [Source:VB Community Annotation]	1.41145	1.13748	1.11003	1.21155	1.27591	2.1609	2.0644	1.69594	1.62641	1.49331	3.09e-05	0.713355	0.707562	0.382976	0.120439	4.71e-08	3.05e-08	0.000124269	7.76e-05	0.0212209
AGAP010460-RA		RhoA activator C11orf59 homolog [Source:VB Community Annotation]	1.09553	1.14349	1.00291	1.20174	1.11029	1.76658	1.76844	1.29911	1.34082	1.40085	0.194212	0.399803	0.99277	0.200188	0.456953	6.39e-08	9.33e-09	0.0109076	0.00135326	0.00949605
AGAP010590-RA	mRpL30	39S ribosomal protein L30, mitochondrial [Source:VB Community Annotation]	1.42256	1.03555	1.00469	1.19318	1.14227	1.67603	1.74018	1.32648	1.62814	1.46109	1.45e-06	0.911717	0.990635	0.306707	0.375204	4.11e-06	2.54e-07	0.0139062	3.56e-06	0.00884198
AGAP010594-RA		Protein CWC15 homolog A [Source:VB Community Annotation]	1.03059	1.02637	1.02541	1.20984	1.07992	1.55019	1.39563	1.30299	1.32123	1.26472	0.976474	0.920763	0.923859	0.0968497	0.55109	7.07e-07	3.32e-05	0.00268032	0.000440845	0.039531
AGAP010600-RA		Insulin-like peptide 2 precursor [Source:VB Community Annotation]	1.30776	1.29824	1.20432	1.26716	1.30716	1.48449	1.85407	1.40437	2.05116	1.50377	0.000592062	0.108392	0.314603	0.165306	0.0494692	0.000819656	1.55e-07	0.00639416	3.2e-09	0.00982282
AGAP011054-RA	TPX2	thioredoxin peroxidase 2 [Source:VB Community Annotation]	1.49985	1.06997	1.10754	1.30745	1.76351	2.21363	1.66162	1.52993	1.52049	1.67897	0.00350059	0.911717	0.830067	0.396153	0.0051877	2.39e-05	0.00350623	0.0320958	0.0165721	0.0385453
AGAP011086-RA			1.02984	0.961886	0.964798	0.990795	0.982192	1.26311	1.24011	1.27699	1.36866	1.30809	0.99963	0.905177	0.896846	0.976027	0.926453	0.0116237	0.0140456	0.0122791	0.000316318	0.0315187
AGAP011220-RA		Borealin [Source:VB Community Annotation]	1.70145	1.0272	1.23427	1.32674	1.82913	2.3334	1.63948	1.77143	1.58276	1.75545	1.75e-06	0.954786	0.354863	0.1689	9.4e-05	4.79e-08	0.000249038	0.000157268	0.000631826	0.00292556
AGAP011257-RA	NA	NA	1.4164	1.21925	1.18965	1.31299	1.35065	2.52156	2.04222	1.37701	1.60828	1.48314	0.00133621	0.589705	0.461149	0.168097	0.0596323	2.07e-09	1.66e-07	0.0297824	0.000248097	0.033964
AGAP011267-RA			1.38466	1.27508	1.18434	1.30705	1.49293	2.42602	1.95883	1.32082	1.63984	1.48714	0.000305871	0.238682	0.368025	0.0929391	0.00164565	1.24e-10	1.59e-08	0.0265035	1.12e-05	0.0111831
AGAP011455-RA			1.43335	1.10272	1.00857	1.21848	1.14001	2.09608	2.23048	1.31654	2.43623	1.41857	7.69e-06	0.829524	0.98495	0.341511	0.480644	6.51e-08	1.14e-09	0.0457787	4.47e-11	0.0420015
AGAP011661-RA		lysine-specific histone demethylase 1 [Source:VB Community Annotation]	1.15169	1.13517	1.04402	1.08889	1.10795	1.50378	1.27139	1.26087	1.427	1.34645	0.0516078	0.578294	0.887105	0.731432	0.503262	8.66e-05	0.0140134	0.0369884	0.000257148	0.0329713
AGAP011674-RA			1.55948	1.24724	1.10784	1.25586	1.25604	2.19945	2.15888	1.63063	1.79912	1.53955	1.02e-06	0.29783	0.66443	0.16989	0.0974389	1.42e-09	2.43e-10	6.92e-05	2.52e-07	0.00483164
AGAP011802-RA	RpL39	60S ribosomal protein L39 [Source:VB Community Annotation]	1.05228	0.949487	0.975826	1.04362	0.926811	1.32174	1.32981	1.27474	1.43534	1.3184	0.726705	0.885865	0.941512	0.898969	0.654454	0.00683839	0.00335367	0.0280255	0.000210891	0.0492448
AGAP011805-RA		ornithine decarboxylase [Source:VB Community Annotation]	0.979438	1.05859	0.99786	1.34201	1.1665	2.19634	2.68395	2.77034	4.97178	3.25494	0.99963	0.932552	0.998799	0.663541	0.782557	0.0112864	0.000721042	0.00171336	1.76e-07	0.00411931
AGAP011876-RA		Zinc finger protein 277 [Source:UniProtKB/TrEMBL;Acc:A0A1S4H8P9]	1.30306	1.14465	1.15495	1.13997	1.35197	1.40796	1.70818	1.60918	1.25975	1.338	0.000110785	0.508736	0.37593	0.47755	0.00671185	0.000684635	1.06e-07	1.41e-05	0.01559	0.033131
AGAP011889-RA		methyltransferase [Source:VB Community Annotation]	1.34221	1.09889	1.22949	1.15584	1.33335	1.33775	1.74736	1.35435	1.33577	1.40028	0.000143843	0.830633	0.169336	0.433129	0.0138598	0.00552706	1.02e-07	0.00606201	0.00334982	0.0167332
AGAP012140-RA	eIF3b	Eukaryotic translation initiation factor 3 subunit B [Source:UniProtKB/Swiss-Prot;Acc:Q7PZY1]	1.31979	1.13955	1.29731	1.15568	1.2712	1.55737	1.78701	1.28472	1.86106	1.54824	0.000300747	0.652876	0.0553313	0.424472	0.0432637	2.67e-05	2.92e-08	0.0235658	4.53e-09	0.00146159
AGAP012152-RA			0.986767	1.07279	0.994643	1.28899	1.09595	1.56943	1.83478	1.41282	2.31556	1.74404	0.99963	0.859353	0.990635	0.138416	0.643034	0.000215236	4.04e-07	0.00687744	7.23e-11	0.000549824
AGAP012334-RA		high mobility group protein D, isoform C [Source:VB Community Annotation]	1.41949	0.861737	0.918495	1.04729	1.28258	2.13439	1.78215	1.85375	2.05558	1.71271	0.000296828	0.724664	0.835565	0.929906	0.216793	3.47e-06	0.000114887	0.000222666	2.63e-06	0.0107317
AGAP012352-RA		Niemann-Pick C2 protein [Source:VB Community Annotation]	1.40802	1.98962	1.08375	1.97861	1.2237	4.00758	6.78048	1.92852	6.2878	3.45111	0.0442122	0.0275109	0.912024	0.0232667	0.588857	6.89e-08	7.38e-13	0.00894576	2.27e-12	9.39e-05
AGAP012361-RA		MRG-binding protein [Source:VB Community Annotation]	1.86181	1.43425	1.26167	1.27075	1.42938	1.77849	1.97089	1.63737	1.64302	1.70198	7.11e-08	0.115782	0.304963	0.298623	0.0298684	8.98e-05	1.77e-06	0.00123501	0.000305714	0.00605185
AGAP012408-RA		tRNA (uracil-5-)-methyltransferase [Source:VB Community Annotation]	1.454	1.23919	1.35969	1.18267	1.3907	1.81984	2.75953	1.53066	1.81735	1.56283	3.78e-06	0.237203	0.0766635	0.481064	0.0240144	7.37e-06	1.96e-12	0.00180221	2.3e-06	0.0101749
AGAP012413-RA	CycA	cyclin A [Source:VB Community Annotation]	1.38089	1.07961	0.877716	1.16656	1.06608	2.64258	2.34121	1.55149	1.89448	1.87464	0.0101535	0.899138	0.717329	0.675886	0.841102	6.16e-08	2.29e-07	0.0123031	5.21e-05	0.00432124
AGAP012493-RA			1.28349	1.2878	1.13671	1.30524	1.34968	1.92894	1.7052	1.58319	1.31124	1.40805	0.00119799	0.118196	0.591847	0.12775	0.0341903	5.94e-07	9.25e-06	0.000486101	0.0225328	0.0437147
AGAP012517-RA			1.038	1.13078	1.08336	1.21091	1.32697	1.73963	1.76494	1.36968	1.28978	1.45016	0.920277	0.573483	0.757969	0.286312	0.0286693	3.12e-06	4.91e-07	0.00928632	0.0193085	0.0156297
AGAP012577-RA			1.58842	0.882757	1.35955	1.14913	1.90356	2.01162	1.83307	1.73281	2.99888	2.19331	0.000179262	0.866446	0.250406	0.751571	0.000824477	9.78e-05	0.000312269	0.00327527	2.04e-09	0.000851734
AGAP012610-RA			1.67276	1.18551	1.29149	1.25519	1.41217	2.06513	2.1165	1.45842	1.85011	1.35928	2.62e-09	0.43524	0.0782067	0.138416	0.00369689	2.68e-09	9.4e-11	0.000934741	2.02e-08	0.0373695
AGAP012662-RA		omega-amidase [Source:VB Community Annotation]	0.925498	1.14721	0.993485	1.11933	1.07814	1.49951	1.31138	1.33645	2.26813	1.40826	0.581373	0.684229	0.98647	0.619123	0.679083	0.000214713	0.0085937	0.0118889	5.57e-12	0.0193345
AGAP012743-RA		DNA replication complex GINS protein PSF2 [Source:UniProtKB/TrEMBL;Acc:Q5TXV1]	1.55434	1.1222	1.09116	1.1844	1.33434	2.2196	2.38579	1.44094	1.8371	1.57436	9.62e-06	0.841765	0.77364	0.480239	0.0575046	2.56e-08	2.77e-10	0.00805746	1.81e-06	0.00931581
AGAP012798-RA			1.19936	1.05985	1.09109	1.12958	1.18015	1.21678	1.44661	1.22105	1.29409	1.23794	0.00018488	0.834866	0.477678	0.263747	0.0403213	0.00548609	1.54e-07	0.00740789	0.000120321	0.0251151
AGAP012826-RA		Interferon-stimulated gene 20 kDa protein [Source:VB Community Annotation]	1.20973	1.17131	1.04088	1.10056	1.17811	1.64148	1.93079	1.56931	1.46951	1.38632	0.0109769	0.43481	0.905838	0.715843	0.263959	1.47e-05	8.54e-09	0.00014656	0.000271888	0.0310212
AGAP012957-RA	CYP4D17	cytochrome P450 [Source:VB Community Annotation]	1.24919	1.14414	1.09039	1.1719	0.915672	1.13495	1.42759	1.44322	4.28312	1.64379	0.0406117	0.813553	0.811386	0.590891	0.726129	0.475931	0.0101133	0.0182153	3.34e-16	0.0108855
AGAP013186-RA			1.41628	1.46121	1.27517	1.98717	1.17437	2.27316	4.92585	1.68087	5.69524	3.66714	0.220617	0.704125	0.575521	0.0162196	0.674071	0.000349319	7.58e-11	0.0358197	3.98e-12	2.3e-05
AGAP013231-RA		Nitrilase homolog 2 [Source:VB Community Annotation]	1.46477	1.37231	1.06485	1.36643	1.12757	2.62911	3.11658	1.51885	4.74387	2.68167	0.00718998	0.39336	0.911848	0.283127	0.701479	7.29e-07	2.93e-09	0.0370907	1.45e-13	6.87e-05
AGAP013290-RB	NA	NA	1.17993	1.37467	1.22156	1.90742	1.17109	1.8141	1.82361	1.78051	2.19657	2.44897	0.117692	0.108892	0.415593	0.000206704	0.460957	6.93e-05	2.25e-05	0.000233121	9.52e-08	7.01e-06
AGAP013358-RA			1.29293	1.56266	1.34068	1.18974	1.36304	2.27772	1.91188	1.58922	1.76743	1.98589	0.0334217	0.0534007	0.236927	0.613026	0.125368	1.94e-06	4.41e-05	0.00827944	0.000289284	0.00186638
AGAP013400-RA			1.26422	1.09017	0.922059	1.01623	1.008	1.89613	1.6927	1.50332	1.48237	1.88621	0.0520656	0.887401	0.852773	0.976097	0.982812	9.56e-05	0.000597134	0.0183179	0.0103179	0.00329216
AGAP013466-RA			0.864435	1.24102	1.11861	1.42511	1.19421	1.45107	1.52089	1.43303	1.40714	1.45513	0.114513	0.267012	0.66443	0.0264769	0.287371	0.00307923	0.000429158	0.00676492	0.00396837	0.0274886
AGAP013536-RA			1.23576	1.02133	1.02261	1.16741	0.979191	1.63077	1.81908	1.31577	1.45195	1.43544	0.0117087	0.9538	0.959716	0.513064	0.937206	0.000117151	1.22e-06	0.0450092	0.00165229	0.0342779

## Sheet: Down Regulated
Additional File 5: Transcripts significantly differential from 4 or 8 hours post-exposure onwards. Trasncript ID, gene name, gene description, fold change and adjusted p value for each time point. Red indicates non-significance. One representative probe for each transcript.
Transcript ID	Gene Name	Gene Description	Immediate Fold Change	30 minutes Fold Change	1 hour Fold Change	2 hour Fold Change	4 hour Fold Change	8 hour Fold Change	12 hour Fold Change	24 hour Fold Change	48 hour Fold Change	72 hour Fold Change	Immediate Adjusted p value	30 minutes Adjusted p value	1 hour Adjusted p value	2 hour Adjusted p value	4 hour Adjusted p value	8 hour Adjusted p value	12 hour Adjusted p value	24 hour Adjusted p value	48 hour Adjusted p value	72 hour Adjusted p value
AGAP000073-RA		gamma-sarcoglycan [Source:VB Community Annotation]	0.788928	0.880564	0.850046	0.8739	0.890102	0.687275	0.710906	0.800027	0.569938	0.727045	0.000744619	0.599673	0.194286	0.339485	0.313266	1.98e-05	3.4e-05	0.0145025	4.29e-10	0.00540104
AGAP000079-RA			0.681959	0.907087	0.820777	0.988834	0.83526	0.505649	0.531348	0.722808	0.616409	0.654004	0.000150089	0.87193	0.408113	0.982703	0.365587	4.88e-06	6.14e-06	0.0378292	0.000393138	0.03004
AGAP000108-RA	OEH	ovary ecdysteroidogenic hormone [Source:VB Community Annotation]	0.907866	0.995596	1.04208	0.814701	0.963266	0.482717	0.526291	0.753744	0.344283	0.540757	0.331829	0.98847	0.915166	0.301901	0.882446	7.03e-08	2.27e-07	0.0362133	8.24e-14	0.000213765
AGAP000188-RA		Uridine phosphorylase [Source:UniProtKB/TrEMBL;Acc:Q7PFX7]	0.886682	0.831602	0.827984	0.813137	0.729676	0.757471	0.729147	0.738032	0.676072	0.709212	0.935155	0.885126	0.0957479	0.0599367	0.000472456	0.000851519	6.9e-05	0.000545167	1.51e-06	0.00188999
AGAP000188-RB		Uridine phosphorylase [Source:UniProtKB/TrEMBL;Acc:Q7PFX7]	0.82439	0.730474	0.86409	0.851633	0.798977	0.761981	0.726853	0.779307	0.696896	0.750298	0.629772	0.773808	0.22219	0.168097	0.0127671	0.00076887	3.65e-05	0.0033611	4.08e-06	0.00784159
AGAP000205-RA			0.730877	0.769461	0.820641	0.761527	0.928414	0.613385	0.535862	0.776221	0.489841	0.660604	5.37e-05	0.10251	0.226772	0.0611645	0.686243	1.46e-05	2.31e-08	0.0327481	5.41e-10	0.00467701
AGAP000295-RA			0.964799	1.02427	1.29001	1.07429	1.0553	0.788724	0.782881	0.700143	0.696195	0.751984	0.967337	0.9372	0.0514207	0.781722	0.76108	0.0183089	0.00960507	0.000678219	0.000129442	0.0351431
AGAP000393-RB		Trimeric intracellular cation channel type B [Source:VB Community Annotation]	0.813941	0.909479	0.907273	0.921978	0.938255	0.492132	0.500403	0.730551	0.501993	0.689034	0.0406435	0.870324	0.734664	0.817615	0.785054	2.71e-07	9.46e-08	0.0234605	9.65e-08	0.0340766
AGAP000748-RA		Muscular protein 20 [Source:VB Community Annotation]	0.835948	0.801576	0.815316	0.890831	0.790172	0.733105	0.721968	0.773221	0.66816	0.72651	0.00263889	0.0644397	0.0766075	0.45515	0.0144367	0.000331369	7.28e-05	0.00468211	1.67e-06	0.0053945
AGAP000906-RA			0.765953	0.742524	0.727088	0.884286	0.832831	0.569057	0.45304	0.667954	0.42309	0.689317	0.000459885	0.0487813	0.0289199	0.592285	0.204512	1.87e-06	7.2e-11	0.0007252	4.33e-12	0.0146122
AGAP000992-RA			0.515707	0.76968	0.695325	0.680296	0.604569	0.324557	0.321759	0.670325	0.26278	0.347795	4.58e-08	0.379786	0.10961	0.0823318	0.00548071	1.49e-09	1.03e-10	0.0230196	4.54e-13	2.65e-06
AGAP001027-RC		sugar transporter ERD6-like 7 [Source:VB Community Annotation]	0.833105	0.916538	0.96411	0.92303	0.666785	0.718496	0.53211	0.487364	0.525499	0.672783	0.143035	0.885663	0.932716	0.841804	0.00871588	0.0188467	3.26e-06	2.91e-06	2.17e-06	0.0364076
AGAP001212-RA	PGRPLB	peptidoglycan recognition protein (long) [Source:VB Community Annotation]	0.66193	0.787962	0.9377	0.745195	0.853334	0.395198	0.245198	0.602136	0.230369	0.525036	0.00150164	0.585433	0.903892	0.283219	0.555927	5.1e-07	7.71e-13	0.00597231	1.45e-13	0.00564225
AGAP001212-RB			0.691573	0.716458	0.879795	0.654305	0.798415	0.356122	0.223491	0.562475	0.233334	0.470577	0.00196357	0.214654	0.724501	0.0512109	0.311557	1.62e-08	1.32e-14	0.000968131	3.24e-14	0.000625416
AGAP001446-RA		AMP-activated protein kinase, gamma regulatory subunit [Source:VB Community Annotation]	0.794882	0.822274	0.821134	0.821725	0.891164	0.757252	0.717158	0.831414	0.828682	0.733833	0.244259	0.834382	0.0556281	0.0575675	0.26358	0.000404919	1.09e-05	0.0282177	0.0112963	0.00295587
AGAP001594-RA			3.43969	1.54413	0.969194	0.912786	0.566407	0.337684	0.43759	0.407007	0.457798	0.425198	2.43e-07	0.555867	0.975831	0.927725	0.120601	0.000339614	0.00374069	0.00478715	0.0061271	0.0372965
AGAP001797-RE		Tropomyosin 1 [Source:VB Community Annotation]	0.765725	0.810864	0.679485	0.76765	0.699662	0.445992	0.425169	0.657327	0.439511	0.604342	0.00963209	0.470773	0.0611652	0.279012	0.0470815	8.62e-07	5.38e-08	0.0111714	1.25e-07	0.0164072
AGAP001797-RG		Tropomyosin 1 [Source:VB Community Annotation]	0.752439	0.932788	0.692042	0.838159	0.840004	0.517442	0.501807	0.656426	0.417586	0.610126	0.0087304	0.896966	0.0550701	0.52361	0.392619	1.09e-05	1.4e-06	0.00627838	5.03e-09	0.0114561
AGAP001799-RA		tropomyosin 1 [Source:VB Community Annotation]	1.11399	1.01392	0.674632	0.775577	0.605477	0.595459	0.570607	0.45909	0.504192	0.543282	0.770324	0.981378	0.167521	0.486121	0.0249921	0.00934709	0.00276932	0.000222183	0.000271676	0.0226477
AGAP001821-RA			0.809719	0.745181	0.821845	0.861303	0.724	0.723643	0.672549	0.714052	0.736974	0.721451	0.0368284	0.163479	0.287173	0.503606	0.0157237	0.0069775	0.000456513	0.00774681	0.00690285	0.0451228
AGAP001828-RA			0.96548	0.801473	1.12088	0.898451	1.15673	0.540595	0.53554	0.68928	0.546394	0.594532	0.99963	0.190355	0.61064	0.677122	0.35737	4.6e-07	6.91e-08	0.00212009	1.36e-07	0.000682999
AGAP001942-RA			0.8313	1.03438	1.05804	1.11339	0.701599	0.591314	0.41918	0.429267	0.4524	0.560293	0.293188	0.956383	0.926022	0.849207	0.131759	0.00642113	3.39e-06	4.14e-05	1.76e-05	0.0258518
AGAP001956-RA		Niemann-Pick Type C-2 [Source:VB Community Annotation]	0.8603	0.674851	1.01025	0.691098	0.292361	0.340321	0.0871709	0.227497	0.319939	0.319798	0.790749	0.580158	0.991608	0.42991	2.15e-05	6.54e-05	8.19e-15	7.87e-07	9.15e-06	0.00125267
AGAP001969-RA		polyubiquitin [Source:VB Community Annotation]	1.72902	0.861298	0.684494	0.371053	0.209534	0.126088	0.0952014	0.144916	0.112778	0.166806	0.490084	0.947982	0.811976	0.349184	0.0315135	0.00122171	0.000113971	0.00427014	0.000319133	0.03978
AGAP002350-RA		troponin T, fast skeletal muscle [Source:VB Community Annotation]	0.779065	0.891927	0.93393	0.832985	0.877059	0.386894	0.295356	0.641879	0.224117	0.458466	0.150486	0.888256	0.912172	0.689342	0.701479	5.54e-06	4.75e-09	0.0442094	1.01e-11	0.00381184
AGAP002350-RC		troponin T, fast skeletal muscle [Source:VB Community Annotation]	0.758059	0.835449	0.877455	0.733546	0.81382	0.356864	0.26164	0.636196	0.226488	0.429878	0.0806004	0.830182	0.785402	0.362522	0.494783	1.31e-06	3.88e-10	0.0404826	1.49e-11	0.00180575
AGAP002355-RB		Glutamine synthetase [Source:UniProtKB/TrEMBL;Acc:Q7QBX9]	0.917198	0.811572	1.27254	0.762192	1.32053	0.510426	0.64535	0.673846	0.422476	0.469422	0.554024	0.368679	0.232554	0.165314	0.083722	1.91e-06	0.000624476	0.00575984	9.35e-10	3.21e-05
AGAP002369-RA		vesicular acetylcholine transporter [Source:VB Community Annotation]	0.786992	0.745806	0.985257	0.805759	0.971627	0.524884	0.525245	0.614917	0.448276	0.582348	0.0012507	0.0467787	0.971938	0.239192	0.907843	4.7e-07	1.03e-07	0.000152074	2.73e-10	0.000749819
AGAP002886-RA	GPRNNA2	putative GPCR class a orphan receptor 2 [Source:VB Community Annotation]	0.874143	0.87819	0.937152	0.850064	0.780788	0.731688	0.705501	0.731574	0.70138	0.724723	0.0366636	0.449892	0.724501	0.186539	0.00785081	0.000220829	1.6e-05	0.000437132	1.19e-05	0.00402047
AGAP002886-RB			0.920772	0.866441	0.919386	0.844229	0.914121	0.715893	0.729344	0.794566	0.729119	0.764244	0.249848	0.326313	0.599573	0.156246	0.456238	7.23e-05	6.84e-05	0.0088948	6.66e-05	0.0161409
AGAP002927-RA			0.913991	0.843402	0.935939	0.805609	0.884524	0.652372	0.546091	0.549293	0.614853	0.66282	0.486721	0.514464	0.847623	0.285156	0.530375	0.000910232	1.56e-06	1.91e-05	7.28e-05	0.0175741
AGAP002994-RA	CPR10	cuticular protein RR-2 family 10 [Source:VB Community Annotation]	1.11488	0.783602	0.619285	0.425348	0.725109	0.27035	0.209557	0.375949	0.282725	0.125589	0.99963	0.862968	0.379981	0.053527	0.529466	0.000119007	2.01e-06	0.0059323	8.09e-05	5.27e-06
AGAP003027-RA		dumpy-like protein [Source:VB Community Annotation]	0.781679	1.20659	0.855366	0.661496	0.742742	0.449401	0.598322	0.605752	0.380454	0.429676	0.133955	0.817071	0.729939	0.162031	0.269946	0.000110411	0.00816562	0.0222115	1.41e-06	0.00190027
AGAP003656-RA		Terribly reduced optic lobes, isoform B [Source:UniProtKB/TrEMBL;Acc:A0A1S4GIT4]	0.768595	1.04893	1.01503	0.802893	0.992419	0.520458	0.560757	0.72971	0.471732	0.662366	0.00588778	0.91131	0.974645	0.322389	0.981022	4.32e-06	1.23e-05	0.03333	4.99e-08	0.0264671
AGAP003656-RB		Terribly reduced optic lobes, isoform B [Source:UniProtKB/TrEMBL;Acc:A0A1S4GIT4]	0.65875	0.875657	0.9253	0.750602	0.916715	0.455823	0.473127	0.631427	0.385075	0.608138	1.27e-05	0.778819	0.828111	0.149201	0.714038	1.41e-07	8.36e-08	0.00167677	1.02e-10	0.00751559
AGAP003962-RB		WSCD family member AGAP003962 [Source:VB Community Annotation]	0.941407	0.893861	0.890045	0.880434	0.921676	0.786151	0.822348	0.865086	0.803929	0.819558	0.297641	0.324573	0.0963595	0.0612327	0.215075	5.83e-06	6.72e-05	0.00772735	1.08e-05	0.00368423
AGAP004159-RA		malate dehydrogenase (oxaloacetate-decarboxylating)(NADP+) [Source:VB Community Annotation]	0.855794	0.827345	0.803903	0.747086	0.742624	0.441128	0.370024	0.70389	0.471419	0.537969	0.18048	0.556072	0.304007	0.126722	0.0607432	3.76e-08	1.86e-11	0.0152443	3.97e-08	0.000613755
AGAP004159-RB		malate dehydrogenase (oxaloacetate-decarboxylating)(NADP+) [Source:VB Community Annotation]	0.843036	0.852715	0.753988	0.807179	0.711865	0.434521	0.390142	0.713359	0.441663	0.581439	0.0794697	0.618871	0.133757	0.324919	0.0249882	1.79e-08	6.75e-11	0.0184829	3.38e-09	0.00243941
AGAP004223-RA	GPR5HT7	putative serotonin 5HT-7 receptor [Source:VB Community Annotation]	0.482533	0.714492	0.751143	0.754737	0.764778	0.417339	0.277034	0.745508	0.232158	0.580368	2.11e-11	0.0840014	0.078011	0.0868006	0.0572668	3.98e-10	3.27e-17	0.0236146	4.24e-19	0.000724478
AGAP004380-RA	GSTD12	glutathione S-transferase delta class 12 [Source:VB Community Annotation]	0.765455	0.753346	1.00956	0.796009	0.572263	0.454673	0.285063	0.730486	0.351624	0.501049	0.00341785	0.150836	0.984548	0.299654	0.000204095	1.18e-07	1.23e-14	0.0359652	5.1e-12	0.000181659
AGAP004437-RC		Glycerol-3-phosphate dehydrogenase [Source:UniProtKB/TrEMBL;Acc:F5HLN3]	0.904377	0.921163	1.00895	0.855037	0.501884	0.769488	0.405182	0.503788	0.760837	0.566013	0.382905	0.872421	0.982708	0.458505	1.47e-07	0.0276275	3.1e-12	2.43e-07	0.0138251	0.000261159
AGAP004877-RA		paramyosin [Source:VB Community Annotation]	1.02404	1.22269	0.818289	0.864209	0.814121	0.649696	0.559266	0.715504	0.465001	0.545676	0.99963	0.527968	0.37741	0.617383	0.264566	0.00212406	1.67e-05	0.0263068	5.4e-08	0.00116191
AGAP004877-RB		paramyosin [Source:VB Community Annotation]	1.01007	1.18138	0.843118	0.945229	0.851221	0.668889	0.614798	0.715537	0.463982	0.641308	0.99963	0.706582	0.471686	0.899884	0.403115	0.00325008	0.000178117	0.0221109	2.6e-08	0.0156297
AGAP004895-RA		carbonic anhydrase [Source:VB Community Annotation]	0.867478	0.992011	1.19703	1.03195	1.12131	0.562055	0.61723	0.766966	0.476856	0.728997	0.0830097	0.977745	0.304963	0.933244	0.491515	1.02e-06	8.91e-06	0.0279952	3.5e-10	0.0387007
AGAP005043-RB			0.808679	0.835008	0.783319	0.796618	0.77768	0.653189	0.628847	0.768368	0.596298	0.757492	0.000700696	0.196023	0.0608396	0.0896733	0.023489	2.34e-05	1.52e-06	0.0116727	1.38e-07	0.0383204
AGAP005134-RA		F-type H+-transporting ATPase subunit alpha [Source:VB Community Annotation]	0.893459	1.14672	0.740546	0.829525	0.64326	0.580284	0.504114	0.669346	0.575449	0.581825	0.451547	0.807624	0.169304	0.514392	0.00897964	0.000365581	3.67e-06	0.0129111	0.000132334	0.00783302
AGAP005222-RB			0.909183	0.80671	0.824727	0.734543	0.910539	0.608767	0.622691	0.797949	0.595417	0.679519	0.289499	0.173223	0.169336	0.0106924	0.526868	1.22e-06	8.17e-07	0.0320065	1.04e-07	0.0029107
AGAP005257-RA			0.781085	0.773747	0.777366	0.806052	0.928803	0.580031	0.613876	0.784892	0.564834	0.678832	0.00258743	0.146079	0.0734769	0.154672	0.675413	9e-07	2.17e-06	0.0333676	6.55e-08	0.00592051
AGAP005400-RB		four and a half LIM domains [Source:VB Community Annotation]	0.711215	0.986484	0.813685	0.876174	0.975146	0.68633	0.696516	0.786365	0.331055	0.640584	4.81e-06	0.966864	0.211399	0.538448	0.913835	0.00078834	0.000640351	0.0499923	4.9e-16	0.00276973
AGAP005558-RA		peptidase (mitochondrial processing) beta [Source:VB Community Annotation]	0.99038	1.05327	1.06173	0.859442	0.792959	0.50024	0.605622	0.668215	0.715234	0.577364	0.99963	0.905297	0.89328	0.625959	0.222258	5.81e-06	0.000348508	0.0100618	0.0171719	0.00537892
AGAP005592-RA		serine collagenase 1 precursor [Source:VB Community Annotation]	0.797307	0.672845	0.877797	0.880763	0.802968	0.774382	0.80628	0.766006	0.801007	0.727793	0.788543	0.826975	0.525147	0.568481	0.106265	0.0254494	0.048719	0.0277842	0.0405474	0.0383204
AGAP005783-RA			0.900366	0.713914	0.955036	0.741442	1.31264	0.700716	0.505755	0.664195	0.455856	0.635163	0.633115	0.217758	0.930501	0.248703	0.206881	0.0398	2.68e-05	0.0240905	1.98e-06	0.0499414
AGAP005803-RA			0.472215	0.657662	0.825097	0.891794	0.956115	0.402462	0.301537	0.672707	0.277959	0.561606	2.62e-10	0.0472673	0.457175	0.762003	0.883451	3.4e-08	1.13e-12	0.0131659	1.01e-13	0.00404147
AGAP005905-RA			0.851337	0.840036	1.22327	0.994643	1.22723	0.606891	0.601407	0.666458	0.526807	0.66766	0.108996	0.54321	0.360295	0.990297	0.256324	0.000304913	0.000104166	0.00523856	1.86e-06	0.0304111
AGAP006145-RA	CPLCA1	cuticular protein 1 in CPLCA family [Source:VB Community Annotation]	0.818901	0.765393	1.00587	0.661236	0.915152	0.529712	0.604684	0.626054	0.541293	0.626057	0.152717	0.420046	0.99221	0.0719463	0.774971	0.000237958	0.00193096	0.0100417	0.000168156	0.045757
AGAP006147-RA			0.975124	0.799855	0.85323	0.723657	0.709412	0.674851	0.668276	0.649779	0.707906	0.632985	0.99963	0.888347	0.519741	0.0768828	0.0251786	0.00384628	0.00170035	0.00257865	0.00721804	0.0121505
AGAP006149-RA	CPLCX3	cuticular protein unclassified [Source:VB Community Annotation]	0.98703	0.893037	0.717995	0.476658	0.722873	0.41611	0.317529	0.423735	0.250386	0.391403	0.99963	0.909961	0.564116	0.0699812	0.466622	0.0042258	8.49e-05	0.00799682	3.34e-06	0.0231927
AGAP006178-RB		troponin C [Source:VB Community Annotation]	0.791338	0.808581	0.74107	0.86421	0.579422	0.365888	0.430458	0.565651	0.309908	0.426356	0.0715424	0.622782	0.355984	0.781722	0.016289	2.01e-06	1.59e-05	0.00793003	1.35e-08	0.00157225
AGAP006178-RC		troponin C [Source:VB Community Annotation]	0.710403	0.868242	0.724244	0.890702	0.618031	0.409784	0.447199	0.552204	0.294232	0.420391	0.000987826	0.796117	0.175922	0.78811	0.00874219	3.8e-07	7.72e-07	0.000659987	9.9e-12	8.97e-05
AGAP006254-RA		polypeptide N-acetylglucosaminyltransferase [Source:VB Community Annotation]	0.966748	0.9837	0.933155	0.84888	0.959702	0.641906	0.803259	0.682976	0.653879	0.678496	0.99963	0.965751	0.798463	0.39598	0.850598	9.73e-05	0.0438419	0.00125089	7.33e-05	0.0100566
AGAP006427-RB			0.861347	0.868232	1.04886	0.88693	0.963001	0.639547	0.609339	0.698837	0.538838	0.688821	0.029217	0.43524	0.849845	0.48586	0.8322	4.11e-06	1.22e-07	0.000311453	3.27e-10	0.00274001
AGAP006442-RA			0.41192	0.556944	0.420543	0.347059	0.656978	0.347297	0.437783	0.271491	0.231936	0.276123	0.00287007	0.512123	0.0645534	0.0167539	0.39825	0.00281175	0.0142834	0.000495836	1.75e-05	0.00643784
AGAP006574-RB			0.831555	0.747174	0.832872	0.788244	0.834645	0.625383	0.596902	0.767873	0.584014	0.701812	0.010944	0.0387585	0.213827	0.0758818	0.140122	5.35e-06	2.05e-07	0.0126651	7.39e-08	0.00804601
AGAP006644-RA			0.683426	0.684917	0.807391	0.908888	0.729186	0.556278	0.466814	0.518238	0.407176	0.53574	0.00122789	0.131054	0.528171	0.870221	0.174632	0.00160112	1.98e-05	0.000779832	8.45e-07	0.0122092
AGAP006829-RA	CPR59	cuticular protein RR-1 family 59 [Source:VB Community Annotation]	0.809781	0.716803	0.694349	0.281593	0.450115	0.152776	0.125449	0.296062	0.0884757	0.0905337	0.886613	0.87407	0.701857	0.0241759	0.144476	3.4e-05	1.8e-06	0.00967577	5.47e-08	5.64e-05
AGAP006898-RA	Cht6	chitinase [Source:VB Community Annotation]	0.767785	0.860986	0.983159	0.769816	0.928742	0.408313	0.38472	0.62621	0.358404	0.454065	0.120883	0.870324	0.981144	0.506346	0.85702	2.97e-05	3.1e-06	0.0403538	7e-07	0.00484229
AGAP006901-RA			0.704864	0.953411	1.06506	0.791012	0.754453	0.287109	0.273767	0.413565	0.338831	0.37184	0.088483	0.9538	0.941884	0.704118	0.466622	5.55e-06	7.53e-07	0.00159506	2.23e-05	0.00528445
AGAP006901-RB			0.72628	0.843278	1.14516	0.776899	0.772914	0.267881	0.252581	0.405171	0.346856	0.342395	0.12569	0.878597	0.848781	0.663541	0.520869	1.89e-06	1.87e-07	0.00118451	3.04e-05	0.0023912
AGAP006901-RC			0.782237	0.87512	1.10175	0.755956	0.757725	0.28849	0.264698	0.386087	0.349242	0.333176	0.300424	0.891751	0.902206	0.597718	0.465226	4.3e-06	2.91e-07	0.000556423	2.65e-05	0.00153651
AGAP006948-RA		tubulin polymerization-promoting protein [Source:VB Community Annotation]	0.914929	0.903731	0.912532	0.830204	0.654879	0.774214	0.498953	0.683448	0.682629	0.756557	0.371855	0.796481	0.637122	0.190975	5.61e-05	0.00860014	3.31e-11	0.000220365	3.86e-05	0.0342665
AGAP006964-RA		pyroglutamyl-peptidase [Source:VB Community Annotation]	0.847028	0.781735	0.707525	0.628801	0.851349	0.472406	0.594465	0.531428	0.430705	0.371542	0.563321	0.780058	0.342892	0.160176	0.674451	0.001068	0.0173749	0.00911269	0.00011117	0.00115245
AGAP007015-RA			0.941094	0.857302	0.952245	0.808226	0.811192	0.649239	0.642874	0.721511	0.672102	0.67373	0.99963	0.88519	0.896889	0.280565	0.187501	0.000616708	0.000217544	0.0146551	0.000824036	0.0197434
AGAP007237-RA	HPX4	heme peroxidase 4 [Source:VB Community Annotation]	0.913895	0.974034	1.05779	0.92788	1.12161	0.633606	0.634092	0.816665	0.576813	0.801186	0.145133	0.912697	0.721012	0.618194	0.212536	1.13e-08	1.31e-09	0.00789025	3.56e-12	0.0225799
AGAP007250-RA			0.932659	1.04434	0.847885	0.912432	0.781986	0.619331	0.571465	0.626191	0.454493	0.536853	0.977237	0.943475	0.648654	0.871033	0.307325	0.00795522	0.000990878	0.0142839	5.95e-06	0.00982282
AGAP007250-RB			0.967726	1.25643	0.918894	0.885059	0.790768	0.696861	0.597183	0.656702	0.444904	0.537087	0.99963	0.630541	0.840982	0.760039	0.263959	0.0259629	0.000643601	0.013096	3.02e-07	0.00348545
AGAP007278-RA			0.435801	1.06585	0.752047	0.753011	0.607659	0.411879	0.228973	0.653726	0.205604	0.513661	2.24e-07	0.924117	0.34114	0.370888	0.0182564	5.07e-06	1.89e-12	0.0369351	1.45e-13	0.00814509
AGAP007501-RA			0.619851	0.690297	0.733035	0.895926	0.819291	0.427313	0.442307	0.684413	0.449201	0.649397	1.07e-07	0.0245777	0.0293007	0.645022	0.143182	9.21e-11	1.4e-11	0.00112605	2.05e-11	0.00341831
AGAP007550-RA		carbonic anhydrase [Source:VB Community Annotation]	0.829019	1.04862	1.02118	0.956793	0.806741	0.673832	0.633692	0.691652	0.454616	0.644605	0.149933	0.924117	0.968566	0.932825	0.304606	0.0120707	0.00199126	0.0281504	3.4e-07	0.0388696
AGAP007593-RA		glycerol-3-phosphate dehydrogenase (NAD+) [Source:VB Community Annotation]	1.09507	1.20649	1.07973	0.821282	0.719061	0.295437	0.329033	0.309002	0.376939	0.252585	0.99963	0.880449	0.933745	0.800913	0.436909	4.8e-05	7.76e-05	0.000178217	0.000469477	0.000454971
AGAP007593-RB		glycerol-3-phosphate dehydrogenase (NAD+) [Source:VB Community Annotation]	0.770801	0.813678	0.661974	0.681903	0.660161	0.47009	0.299997	0.503295	0.307656	0.454987	0.0379686	0.643567	0.0584079	0.0875929	0.0258752	8.93e-06	1.99e-11	9.87e-05	3.09e-11	0.000349252
AGAP007684-RB		Tubulointerstitial nephritis antigen [Source:VB Community Annotation]	0.643417	0.93662	0.904104	0.814583	0.876936	0.540467	0.605569	0.680498	0.427021	0.527915	4.43e-06	0.892356	0.774974	0.450729	0.578408	6.29e-05	0.000469648	0.0170938	2.64e-08	0.00151644
AGAP007698-RB	Syx1A	syntaxin 1A [Source:VB Community Annotation]	0.690092	0.792956	0.866445	0.908437	0.833158	0.554127	0.485362	0.705766	0.409853	0.70332	1.35e-06	0.151175	0.371506	0.659654	0.133836	5.13e-08	2.15e-11	0.000874305	1.53e-14	0.00819727
AGAP007790-RA		sodium/potassium-transporting ATPase subunit beta [Source:VB Community Annotation]	0.937958	0.940733	1.18577	0.946241	0.804236	0.723931	0.72899	0.563277	0.753383	0.634443	0.806689	0.895849	0.517535	0.908075	0.250843	0.0288245	0.0230175	0.000202219	0.0427643	0.0200195
AGAP007907-RA		salivary Kazal 1 [Source:VB Community Annotation]	1.10622	0.91599	1.35046	0.872083	0.905795	0.605572	0.699145	0.548401	0.541504	0.476502	0.756652	0.897408	0.270538	0.759385	0.754093	0.00502949	0.0375692	0.00137674	0.000286967	0.00180405
AGAP007980-RA	CPCFC1	cuticular protein CPCFC family (CPCFC1) [Source:VB Community Annotation]	1.02935	0.721243	0.553389	0.248104	0.48266	0.126041	0.0944409	0.162215	0.0655914	0.091522	0.99963	0.89817	0.633207	0.102703	0.407258	0.000868283	6.89e-05	0.00557856	5.95e-06	0.00387526
AGAP008256-RA			1.0106	0.869045	0.699932	0.609932	0.786801	0.502269	0.474973	0.657149	0.395798	0.453941	0.99963	0.753842	0.0933912	0.0106924	0.23695	1.73e-05	1.24e-06	0.011373	6.8e-09	0.000153518
AGAP008310-RA			0.761471	0.821356	0.811214	0.866425	0.795247	0.720929	0.652974	0.640025	0.55736	0.672796	0.00142902	0.371288	0.219078	0.505461	0.0961272	0.00451444	0.000100658	0.000259318	2.91e-07	0.0101749
AGAP008387-RA			0.839916	0.638518	0.905198	0.66477	0.65355	0.485063	0.535337	0.640842	0.609409	0.484126	0.253149	0.0791686	0.823452	0.0855302	0.0325989	4.85e-05	0.000174538	0.0171564	0.00272511	0.00184927
AGAP008447-RA	CPLCG4	cuticular protein CPLCG family (CPLCG4) [Source:VB Community Annotation]	0.809627	0.531244	0.394288	0.167966	0.286403	0.0690667	0.075832	0.151196	0.057249	0.0883606	0.964914	0.728831	0.222251	0.00489572	0.032352	7.93e-07	4.06e-07	0.00051086	3.39e-08	0.000394939
AGAP008450-RA			0.986787	0.640667	0.818785	0.395292	0.542755	0.144819	0.170761	0.361788	0.14478	0.171061	0.99963	0.841765	0.882879	0.165601	0.330872	4.2e-05	6.44e-05	0.0438251	1.47e-05	0.00422303
AGAP008544-RA		AMP dependent ligase [Source:VB Community Annotation]	0.971627	1.05091	0.897977	1.04532	0.945769	0.562183	0.501156	0.56633	0.29716	0.429945	0.99963	0.945709	0.858493	0.953213	0.90214	0.00910711	0.000880511	0.0149533	4.07e-08	0.00394349
AGAP008782-RA		23.4 kDa salivary protein [Source:VB Community Annotation]	0.968692	0.575471	0.653599	0.704089	0.882901	0.144019	0.190676	0.543834	0.109206	0.239068	0.99963	0.235734	0.293759	0.455942	0.792052	2.06e-10	1.22e-09	0.0305253	1.15e-13	4.56e-05
AGAP008851-RA		E3 ubiquitin-protein ligase mind-bomb [Source:UniProtKB/TrEMBL;Acc:A0A1S4GZF1]	0.453969	0.732472	0.800361	0.661395	0.917359	0.354519	0.314048	0.672636	0.194011	0.464066	3.74e-10	0.228372	0.356649	0.0324751	0.744459	1.41e-09	3.82e-12	0.0133749	1.37e-17	0.000137919
AGAP009029-RA		Protein real-time [Source:UniProtKB/TrEMBL;Acc:A0A1S4GZW6]	0.889816	0.846469	0.907121	0.840499	0.989322	0.631252	0.696782	0.779876	0.666834	0.732602	0.187653	0.415563	0.638447	0.285354	0.962184	1.47e-05	0.000237109	0.0252415	4.3e-05	0.0263866
AGAP009214-RA	CLIPB11	CLIP-domain serine protease [Source:VB Community Annotation]	0.498117	0.821739	0.691783	0.632575	0.512105	0.470525	0.419175	0.579402	0.307114	0.380874	3.31e-06	0.801239	0.232112	0.10943	0.00313387	0.000286363	1.28e-05	0.0129069	1.77e-08	0.000451464
AGAP009215-RA	CLIPB18	CLIP-domain serine protease [Source:VB Community Annotation]	0.504966	0.770477	0.740309	0.637602	0.493664	0.452885	0.375888	0.580884	0.313165	0.363606	5.33e-06	0.619974	0.364067	0.117419	0.00170261	0.000141823	1.31e-06	0.0130807	2.51e-08	0.000228089
AGAP009330-RA		Troponin C isoform 4'' [Source:VB Community Annotation]	0.789352	0.781474	0.957811	0.704056	0.717397	0.357709	0.416333	0.609283	0.33744	0.412716	0.0473992	0.420005	0.932753	0.130108	0.0908559	1.55e-08	1.08e-07	0.00439525	3.41e-10	5.91e-05
AGAP009452-RA			0.833023	0.86173	0.879267	0.899669	0.902336	0.701734	0.767025	0.812851	0.611422	0.720418	0.00749648	0.411935	0.358849	0.524762	0.406704	6.72e-05	0.00134142	0.0277619	2.66e-08	0.00497977
AGAP009482-RA			0.888808	0.86346	0.848753	0.806426	0.765526	0.758319	0.821449	0.823251	0.765549	0.746527	0.996532	0.902026	0.21218	0.0712429	0.00677256	0.00193091	0.0210885	0.0454383	0.00149577	0.0147499
AGAP009489-RA		Cytidine deaminase [Source:UniProtKB/TrEMBL;Acc:Q7QG43]	0.869141	0.968295	1.26618	1.04915	0.825692	0.629355	0.619052	0.72583	0.641345	0.655213	0.119874	0.926584	0.118975	0.891339	0.155498	3.06e-05	5.6e-06	0.00535125	2.15e-05	0.00357002
AGAP009526-RA			1.46737	1.29986	1.14127	0.784985	0.951743	0.229375	0.303596	0.487554	0.348555	0.239555	0.0958181	0.825026	0.869642	0.723733	0.934989	9.67e-07	1.52e-05	0.0186393	0.0001085	0.000182056
AGAP009534-RA			0.717363	0.751979	0.772055	0.766882	0.692443	0.480721	0.511712	0.741114	0.438144	0.504136	1.27e-05	0.0577594	0.150284	0.139701	0.00902011	8.96e-08	1.25e-07	0.0278789	4.96e-10	5.64e-05
AGAP009537-RA		cytochrome c [Source:VB Community Annotation]	1.16803	1.03036	0.655633	0.788641	0.515047	0.462098	0.366386	0.506043	0.523434	0.44551	0.526191	0.966484	0.150704	0.556022	0.00348922	0.000212648	8.22e-07	0.00176176	0.000921087	0.00336548
AGAP009602-RA		NADH dehydrogenase (ubiquinone) 1 beta subcomplex 6 [Source:VB Community Annotation]	1.07077	1.15122	0.861183	0.937997	0.638926	0.586521	0.701627	0.592828	0.709241	0.591677	0.981179	0.867024	0.692864	0.914375	0.0262406	0.00280991	0.0396779	0.00556784	0.0457433	0.0302033
AGAP009621-RA		alpha-N-acetylgalactosaminidase [Source:VB Community Annotation]	0.899067	0.894776	0.815711	0.786321	0.786937	0.661395	0.714275	0.798489	0.626255	0.728528	0.111979	0.583439	0.139655	0.0646907	0.0313501	3.53e-05	0.00029554	0.0335047	1.12e-06	0.016386
AGAP009726-RA			0.497045	0.658209	0.799063	0.69592	0.933245	0.302808	0.220474	0.674515	0.19835	0.544436	1.19e-09	0.0447048	0.388672	0.0972964	0.81565	1.67e-10	2.42e-15	0.0211576	2.01e-16	0.0042602
AGAP009895-RA			0.710173	0.96482	0.866605	0.848249	0.610017	0.580968	0.608173	0.624663	0.707993	0.584478	0.00100224	0.935251	0.627219	0.578527	0.00232134	0.000273891	0.000403914	0.0025747	0.0141773	0.00673728
AGAP009918-RA		SGS5 [Source:UniProtKB/TrEMBL;Acc:Q5XLG6]	1.10915	0.983779	0.850795	0.795631	0.83239	0.721072	0.682416	0.748889	0.560095	0.476846	0.332783	0.965751	0.386995	0.168097	0.210097	0.00442055	0.000438539	0.0181462	3.3e-07	2.48e-06
AGAP010024-RA			0.740838	0.751153	0.944367	0.759534	0.94818	0.394424	0.330223	0.700093	0.366564	0.600809	0.0056772	0.249832	0.890212	0.169066	0.84233	2.45e-09	9.35e-13	0.0154885	1.88e-11	0.00579794
AGAP010122-RA	CPR132	cuticular protein RR-2 family 132 [Source:VB Community Annotation]	1.25657	0.636919	0.532671	0.358892	0.584367	0.187425	0.115624	0.406464	0.229734	0.0952793	0.680968	0.696221	0.253613	0.0277519	0.264447	8.76e-06	8.65e-09	0.0215096	2.77e-05	2.65e-06
AGAP010328-RA			0.818394	0.573629	0.847221	0.892019	0.7981	0.811673	0.804961	0.799507	0.794999	0.720755	0.986547	0.801239	0.262106	0.541825	0.0440574	0.0357984	0.0197379	0.03333	0.0130238	0.0121675
AGAP010421-RA		pyruvate dehydrogenase E1 component subunit beta [Source:VB Community Annotation]	0.802457	0.896243	0.841509	0.785834	0.658771	0.52913	0.501087	0.592781	0.625512	0.614399	0.127182	0.884503	0.618429	0.443758	0.0384141	0.000328918	4.26e-05	0.00503132	0.00485502	0.04265
AGAP010567-RA		solute carrier family 7 (cationic amino acid transporter), member 4 [Source:VB Community Annotation]	1.08054	0.872822	1.02898	0.936398	0.957245	0.569122	0.689679	0.77723	0.552295	0.641691	0.545003	0.654833	0.930952	0.820467	0.826077	4.75e-07	0.000211943	0.0263358	2.62e-08	0.00157485
AGAP010669-RA	TOLL5B	TOLL-like receptor 5B [Source:VB Community Annotation]	0.717082	1.08432	0.784809	0.816605	0.855795	0.504017	0.428261	0.587522	0.335086	0.454806	0.0124848	0.899138	0.396175	0.548178	0.564123	0.00010277	7.88e-07	0.0038528	1.46e-09	0.000684043
AGAP011097-RA			0.735095	0.754522	1.07589	0.826481	1.12419	0.452835	0.508898	0.670636	0.365988	0.655591	0.00661708	0.297565	0.864332	0.506928	0.640098	8.86e-07	5.57e-06	0.0141469	4.07e-10	0.0431488
AGAP011390-RA			0.799231	0.826091	0.917952	0.854168	0.877171	0.779145	0.767391	0.826443	0.689975	0.742563	0.489147	0.881593	0.517281	0.122197	0.144054	0.000638765	0.00013493	0.0138127	2.8e-07	0.00217181
AGAP011749-RA			0.902554	0.925613	0.849919	0.700666	0.706987	0.396017	0.343953	0.600848	0.390026	0.428127	0.576834	0.891948	0.58516	0.095471	0.0556901	4.96e-08	1.29e-10	0.0018785	3.96e-09	4.93e-05
AGAP011859-RA		beta-glucuronidase [Source:VB Community Annotation]	0.887452	0.938963	1.02176	0.858083	0.73049	0.609671	0.588952	0.728279	0.732788	0.662408	0.138913	0.881765	0.952169	0.402274	0.00742134	6.07e-06	4.4e-07	0.00461443	0.0018685	0.00353152
AGAP011928-RA			2.15818	1.22232	0.683754	0.605097	0.42869	0.320867	0.350356	0.369159	0.342959	0.318951	0.00765363	0.891751	0.497595	0.323623	0.0162551	0.000326628	0.000436455	0.00262338	0.000331605	0.00654069
AGAP011930-RA		F-box and leucine-rich repeat protein 9 [Source:VB Community Annotation]	1.97107	1.43993	0.879864	0.624919	0.327494	0.277934	0.301916	0.294053	0.426985	0.292771	0.0582123	0.858885	0.917709	0.543259	0.0128396	0.00144256	0.0015958	0.00386961	0.0267516	0.0234989
AGAP011957-RA			0.588794	0.816353	1.15626	0.798545	0.969743	0.35227	0.389565	0.669525	0.304406	0.475953	1.07e-05	0.650536	0.672106	0.447222	0.930726	1.25e-08	2.11e-08	0.0237081	2.49e-11	0.000735812
AGAP012172-RA			0.574342	0.786667	1.0161	0.76972	1.14247	0.46604	0.295906	0.666465	0.256824	0.622174	2.92e-09	0.217555	0.973926	0.203949	0.528227	2.59e-07	4.22e-14	0.00571813	7.05e-16	0.0108416
AGAP012185-RA		erythrocyte membrane protein band 4.1 [Source:VB Community Annotation]	0.838071	0.794192	1.14885	0.906513	1.23632	0.472045	0.488332	0.623357	0.432614	0.630187	0.0257024	0.171229	0.580929	0.770877	0.207247	1.24e-07	6.82e-08	0.000683863	1.02e-09	0.009
AGAP012232-RA			0.761485	0.751157	0.797891	0.810312	0.806347	0.646688	0.610414	0.721581	0.699215	0.67185	0.423078	0.840375	0.304495	0.378484	0.238963	0.00197534	0.000222485	0.0316407	0.00720617	0.0380548
AGAP012233-RA			0.836482	0.749908	0.913656	0.896689	0.808076	0.810865	0.781001	0.769447	0.867379	0.763968	0.915415	0.878265	0.501459	0.399858	0.0109365	0.00541742	0.000518185	0.000934741	0.0497711	0.0074838
AGAP012529-RA	GALE8	galectin 8 [Source:VB Community Annotation]	0.705173	0.9185	1.0519	0.763802	0.461905	0.525761	0.376671	0.382708	0.528721	0.399847	0.0507534	0.91131	0.941722	0.495621	0.00082586	0.00253616	2.57e-06	2.92e-05	0.00150301	0.00119944
AGAP012765-RA		alpha 1 type II collagen [Source:VB Community Annotation]	0.713986	0.949767	0.907615	0.94923	0.950333	0.74341	0.648366	0.753438	0.524774	0.712187	0.000215476	0.905064	0.707656	0.893701	0.819633	0.0142269	0.000146508	0.0281504	7.91e-08	0.0377386
AGAP013106-RA		Niemann-Pick Type C-2 [Source:VB Community Annotation]	0.873642	0.907253	1.19401	0.799835	0.480882	0.356658	0.0680722	0.520829	0.284705	0.500591	0.576535	0.894479	0.643496	0.540857	0.000384617	3.4e-07	8.99e-23	0.00109595	3.18e-10	0.00633698
AGAP013128-RA	CYP6AA2	cytochrome P450 [Source:VB Community Annotation]	0.958421	1.18286	1.41189	1.35469	1.02439	0.532201	0.697607	0.650861	0.58511	0.70713	0.99963	0.600011	0.0379869	0.0784394	0.92971	2.32e-06	0.0029563	0.00145461	1.42e-05	0.047923
AGAP013277-RA		geranylgeranyl transferase type-2 subunit beta [Source:VB Community Annotation]	0.897422	0.989163	0.955188	0.976338	0.807604	0.694244	0.647953	0.674329	0.710919	0.715938	0.202871	0.970812	0.892962	0.949329	0.118678	0.00122171	5.68e-05	0.0009112	0.00134754	0.0288028
AGAP013336-RA			1.08388	1.15361	1.08636	0.993206	0.966212	0.677222	0.708145	0.772816	0.712289	0.620271	0.46589	0.555648	0.720493	0.984832	0.870611	0.000254247	0.00057338	0.0230923	0.000694807	0.000695363
