# Supplementary material for: Transcriptomic analysis reveals pronounced changes in gene expression due to sub-lethal pyrethroid exposure and ageing in insecticide resistance Anopheles coluzzii
Source: BMC Genomics. 2021 May 10;22:337. doi: 10.1186/s12864-021-07646-7 (PMC8111724; doi:10.1186/s12864-021-07646-7)
Supplement: Supplementary file 7 — Additional file 7. Changed in pyrethroid resistance-related gene families. Transcript ID, Gene Name and Log2 fold change across all time points for each transcript in the six resistance-related families that are significantly (adjusted p < = 0.05) differential in at least one time point. Black boxes represent non-significant time points. Transcript ID -RX accounts for different splice variants. Heatmap with colour key representing raw fold change for each transcript, in the case of multiple probes the average fold change across all probes. Tabs on the excel sheet represent different families. [file 12864_2021_7646_MOESM7_ESM.xlsx]

## Sheet: p450s
Additional File 7: Changed in pyrethroid resistance-related gene families. Transcript ID, Gene Name and Log2 fold change across all time points for each transcript in the six resistance-related families that are significantly ( adjusted p<= 0.05) differential in at least one time point. Black boxes represent non-significant time points. Transcript ID -RX accounts for different splice variants. He…
Transcript ID	Gene Name	Immediate	30 minutes	1 hour	2 hour	4 hour	8 hour	12 hour	24 hour	48 hour	72 hour
AGAP012800-RA	AGAP012800	NA	NA	NA	NA	NA	NA	0.892956	NA	1.05822	NA
AGAP012850-RA	AGAP012850	NA	NA	NA	NA	NA	NA	0.225883	NA	0.262104	NA
AGAP008022-RA	CYP12F1	NaN	NaN	NaN	NaN	NaN	NaN	0.358762	NaN	0.249822	NaN
AGAP008020-RA	CYP12F2	NA	NA	NA	NA	NA	NA	0.344536	NA	0.752816	NA
AGAP008018-RA	CYP12F4	NaN	NaN	NaN	NaN	-0.523783	-0.289653	-0.658198	-0.503734	0.558213	NaN
AGAP005658-RA	CYP15B1	NaN	NaN	NaN	NaN	NaN	NaN	-0.453943	NaN	-1.09488	-1.31626
AGAP005992-RA	CYP302A1	NA	NA	NA	NA	-0.339324	NA	-0.268171	NA	-0.339319	NA
AGAP003066-RA	CYP304B1	NaN	NaN	NaN	NaN	NaN	NaN	-0.718285	NaN	0.694446	0.831487
AGAP003067-RA	CYP304C1	-0.289939	NaN	NaN	NaN	NaN	NaN	NaN	NaN	NaN	NaN
AGAP005656-RA	CYP305A1	NaN	NaN	NaN	NaN	-0.315383	0.487965	NaN	NaN	0.994459	0.394851
AGAP005657-RA	CYP305A3	NA	NA	NA	NA	0.3788	NA	NA	0.328257	NA	NA
AGAP005660-RA	CYP305A4	NaN	NaN	NaN	NaN	0.425108	0.22473	-0.401448	0.34075	-0.550807	NaN
AGAP004665-RA	CYP306A1	NA	NA	NA	NA	NA	NA	NA	NA	0.244862	NA
AGAP002429-RA	CYP314A1	NaN	NaN	NaN	NaN	NaN	NaN	NaN	NaN	0.292453	NaN
AGAP000284-RA	CYP315A1	NA	NA	NA	NA	NA	0.273816	0.239813	NA	0.420099	0.442641
AGAP002207-RA	CYP325C1	NaN	NaN	NaN	NaN	NaN	0.26259	NaN	0.266433	0.320037	NaN
AGAP002205-RA	CYP325C2	NaN	NaN	NaN	NaN	NaN	0.372286	NaN	0.430708	0.619563	NaN
AGAP009696-RA	CYP325C3	NaN	NaN	NaN	NaN	NaN	NaN	0.17766	NaN	0.370807	NaN
AGAP002206-RA	CYP325D2	NA	NA	NA	NA	NA	NA	0.577838	NA	NA	NA
AGAP002195-RB	CYP325F2	NA	NA	NA	NA	NA	NA	0.402181	NA	NA	NA
AGAP002195-RA	CYP325F2	NA	NA	NA	NA	NA	NA	0.416749	NA	NA	NA
AGAP001443-RA	CYP325J1	NaN	NaN	NaN	NaN	0.319703	0.371523	0.352705	NaN	NaN	NaN
AGAP003522-RA	CYP329A1	NA	NA	NA	NA	NA	NA	NA	NA	0.175545	NA
AGAP005774-RA	CYP49A1	NA	NA	NA	NA	NA	NA	NA	NA	-0.240327	NA
AGAP003608-RA	CYP4AA1	NA	NA	NA	NA	NA	-0.868952	NA	NA	-0.851962	NA
AGAP002417-RA	CYP4AR1	-0.585012	NaN	NaN	NaN	-0.655006	NaN	NaN	NaN	0.628991	NaN
AGAP009246-RA	CYP4C27	-0.440781	NaN	NaN	NaN	NaN	0.790285	NaN	0.546081	1.20515	0.507722
AGAP010414-RA	CYP4C28	NaN	NaN	NaN	NaN	NaN	0.333331	NaN	NaN	0.370654	NaN
AGAP009240-RA	CYP4C35	NA	NA	NA	NA	NA	NA	-0.257522	NA	NA	NA
AGAP009241-RA	CYP4C36	NaN	NaN	NaN	NaN	NaN	0.745776	0.190445	0.59292	0.526554	NaN
AGAP002418-RA	CYP4D15	0.339613	NaN	NaN	NaN	-0.55665	NaN	NaN	NaN	0.965052	0.48814
AGAP012957-RA	CYP4D17	0.320992	NaN	NaN	NaN	NaN	0.47372	0.526232	0.529295	1.39289	0.717026
AGAP002419-RA	CYP4D22	NaN	NaN	NaN	0.609607	NaN	NaN	0.447642	NaN	0.798573	0.656614
AGAP001076-RD	CYP4G16	NA	NA	NA	NA	NA	1.51443	1.6907	NA	2.556	1.8753
AGAP001076-RC	CYP4G16	NA	NA	NA	NA	NA	1.43175	1.74412	NA	2.88355	1.72716
AGAP001076-RB	CYP4G16	NA	NA	NA	NA	NA	1.41414	1.68401	NA	2.80533	1.62455
AGAP001076-RA	CYP4G16	NaN	NaN	NaN	NaN	NaN	1.16851	1.50656	NaN	2.67936	1.1798
AGAP000877-RA	CYP4G17	NaN	NaN	NaN	NaN	NaN	0.501826	0.756964	NaN	1.65952	0.800937
AGAP001861-RA	CYP4H14	NaN	NaN	NaN	NaN	NaN	NaN	0.524451	NaN	-0.198867	NaN
AGAP001864-RA	CYP4H15	NaN	NaN	NaN	NaN	NaN	0.488172	-0.613113	NaN	0.444587	NaN
AGAP008356-RA	CYP4H16	NaN	NaN	NaN	NaN	NaN	NaN	0.369893	NaN	NaN	0.310855
AGAP008358-RA	CYP4H17	0.396635	NaN	0.436354	NaN	NaN	NaN	0.332777	NaN	0.518625	NaN
AGAP028019-RA	CYP4H18	NaN	NaN	-0.505079	-0.493531	-0.503511	-0.535178	-0.433813	-0.355764	-0.485166	-0.570761
AGAP000088-RA	CYP4H19	NaN	NaN	NaN	NaN	0.849204	NaN	3.4785	NaN	1.04087	NaN
AGAP013490-RA	CYP4H24	NA	NA	NA	NA	NA	NA	3.40048	NA	0.945911	NA
AGAP013224-RA	CYP4H26	NA	NA	NA	NA	NA	NA	NA	NA	-0.262725	NA
AGAP008552-RA	CYP4H27	NaN	NaN	-0.30467	NaN	NaN	-0.251044	-0.241813	NaN	-0.283378	NaN
AGAP006049-RA	CYP4J10	NaN	NaN	NaN	NaN	NaN	NaN	0.652022	NaN	0.39912	NaN
AGAP006048-RA	CYP4J5	NaN	NaN	NaN	NaN	0.308676	0.367647	0.61778	0.353729	0.934017	0.391865
AGAP006047-RA	CYP4J9	NaN	NaN	NaN	NaN	-0.311549	NaN	NaN	NaN	0.613345	NaN
AGAP002416-RA	CYP4K2	NaN	NaN	NaN	NaN	NaN	NaN	0.423233	NaN	0.785676	0.501018
AGAP002862-RA	CYP6AA1	-0.520885	NaN	NaN	NaN	NaN	-0.428793	0.929123	-0.418228	0.689911	NaN
AGAP013128-RA	CYP6AA2	NaN	NaN	0.497625	NaN	NaN	-1.03397	-0.707303	-0.684562	-0.808504	-0.650654
AGAP011029-RA	CYP6AF2	NA	NA	NA	NA	NA	NA	NA	NA	0.329598	NA
AGAP003343-RA	CYP6AG1	NA	NA	NA	0.500705	NA	-0.389051	NA	NA	NA	NA
AGAP013511-RA	CYP6AG2	NaN	NaN	NaN	NaN	NaN	NaN	0.74215	-0.465159	NaN	NaN
AGAP007480-RA	CYP6AH1	0.772671	NaN	NaN	NaN	-1.43158	1.66804	-1.60826	1.38815	1.29235	1.13275
AGAP010961-RA	CYP6AK1	NaN	NaN	NaN	NaN	NaN	-0.692912	0.417225	-0.520547	NaN	NaN
AGAP008209-RA	CYP6M1	0.508036	0.777759	NaN	NaN	-1.09283	0.866622	-0.968318	NaN	1.21836	0.839897
AGAP008212-RA	CYP6M2	0.753725	1.00278	1.28603	1.12638	1.73369	NaN	2.37759	NaN	1.36604	1.16739
AGAP008213-RA	CYP6M3	0.544124	NaN	1.01467	0.933187	1.12799	0.64065	1.96416	-0.703017	1.40631	NaN
AGAP008214-RA	CYP6M4	-0.520686	NaN	NaN	NaN	-0.701687	-0.562319	0.789475	-1.04812	0.729251	NaN
AGAP008210-RA	CYP6N1	NaN	NaN	NaN	NaN	NaN	0.490427	0.369561	NaN	0.731137	NaN
AGAP008206-RA	CYP6N2	NaN	NaN	NaN	NaN	NaN	0.475624	NaN	NaN	0.612884	NaN
AGAP002868-RA	CYP6P1	NaN	NaN	NaN	NaN	-0.592017	-0.869721	-0.844546	-0.732724	NaN	NaN
AGAP002864-RA	CYP6P15P	NA	NA	NA	NA	NA	0.326156	NA	NA	NA	NA
AGAP002869-RA	CYP6P2	-0.293385	NaN	NaN	NaN	-0.459993	-0.524607	0.645285	-0.355958	0.750254	NaN
AGAP002865-RA	CYP6P3	-0.581096	NaN	1.02116	NaN	1.13465	-0.849789	NaN	NaN	-0.938558	NaN
AGAP002867-RA	CYP6P4	-0.544663	NaN	0.806032	NaN	NaN	NaN	0.736764	-0.855411	NaN	NaN
AGAP002866-RA	CYP6P5	NA	NA	NA	NA	-0.220164	NA	NA	NA	NA	NA
AGAP008204-RA	CYP6S1	NaN	NaN	NaN	NaN	NaN	0.274991	NaN	NaN	NaN	NaN
AGAP008208-RA	CYP6Y1	NaN	NaN	NaN	NaN	NaN	NaN	NaN	NaN	1.07899	0.44977
AGAP008207-RA	CYP6Y2	NaN	NaN	NaN	NaN	NaN	0.339949	0.538609	NaN	1.12273	0.413322
AGAP008219-RA	CYP6Z1	0.720377	NaN	0.833011	NaN	0.750369	0.609257	2.23007	NaN	1.16847	NaN
AGAP008218-RA	CYP6Z2	1.05613	1.50224	1.30594	1.19947	1.77785	1.303	2.84517	-1.02474	0.890003	NaN
AGAP008217-RA	CYP6Z3	0.649178	0.91559	0.868222	0.743253	1.15748	0.567225	2.43235	NaN	0.925126	NaN
AGAP002894-RA	CYP6Z4	NaN	NaN	NaN	NaN	NaN	NaN	NaN	NaN	-0.335761	-0.464532
AGAP012291-RA	CYP9J3	NaN	NaN	NaN	NaN	-0.466141	-0.37459	NaN	NaN	0.538762	NaN
AGAP012292-RA	CYP9J4	-0.966099	NaN	-1.33521	NaN	-1.62687	NaN	-1.47113	-1.17999	NaN	NaN
AGAP012296-RA	CYP9J5	-0.9221	NaN	-0.87337	NaN	NaN	NaN	NaN	NaN	1.75578	1.03389
AGAP000818-RA	CYP9K1	0.287378	NaN	0.663398	NaN	0.722347	NaN	0.997065	NaN	0.704073	NaN
AGAP012295-RA	CYP9L1	NaN	NaN	NaN	NaN	NaN	NaN	0.631649	NaN	0.812174	NaN
AGAP012294-RA	CYP9L2	NaN	NaN	NaN	NaN	NaN	NaN	0.497619	NaN	0.578308	NaN
AGAP012293-RA	CYP9L3	NaN	NaN	NaN	NaN	NaN	NaN	0.231876	NaN	0.305404	NaN
AGAP009374-RA	CYP9M1	NaN	NaN	NaN	-0.636939	-0.697031	-0.879017	-1.15503	NaN	-0.374725	-0.618595
AGAP009363-RA	CYP9M1	NA	NA	NA	-0.484449	-0.967648	-1.37818	-1.85203	NA	NA	-0.535573

## Sheet: GSTs
Transcript ID	Gene Name	Immediate	30 minutes	1 hour	2 hour	4 hour	8 hour	12 hour	24 hour	48 hour	72 hour
AGAP004164-RD	GSTD1_6	NaN	NaN	NaN	NaN	NaN	NaN	NaN	NaN	0.635054	NaN
AGAP004164-RC	GSTD1_6	0.267352	NaN	NaN	NaN	NaN	0.319196	0.301958	NaN	0.423814	NaN
AGAP004164-RB	GSTD1_6	0.358355	NaN	NaN	NaN	NaN	0.609803	0.510954	0.703486	0.636927	0.808337
AGAP004164-RA	GSTD1_6	0.452959	NaN	NaN	NaN	NaN	1.00544	0.831844	0.91961	0.833084	0.639984
AGAP004383-RA	GSTD10	NaN	NaN	NaN	NaN	NaN	0.48291	NaN	NaN	0.49954	NaN
AGAP004378-RA	GSTD11	NaN	NaN	NaN	NaN	-1.18382	NaN	-1.25309	-0.742461	0.489123	NaN
AGAP004380-RA	GSTD12	-0.385611	NA	NA	NA	-0.80525	-1.1371	-1.81065	-0.453071	-1.5079	-0.996975
AGAP004382-RA	GSTD3	0.49011	NaN	NaN	NaN	-0.812528	NaN	NaN	NaN	1.0123	NaN
AGAP004379-RA	GSTD6	0.311891	NaN	NaN	NaN	NaN	NaN	NaN	NaN	0.426525	0.640195
AGAP004163-RB	GSTD7	NA	NA	NA	NA	0.912366	NA	NA	NA	-0.671764	NA
AGAP004163-RA	GSTD7	NaN	NaN	NaN	NaN	0.859419	NaN	NaN	NaN	-0.708992	NaN
AGAP004171-RA	GSTD8	NA	NA	NA	NA	NA	NA	NA	NA	NA	-0.280179
AGAP009195-RA	GSTE1	NaN	NaN	NaN	NaN	-0.640508	-0.4965	-0.560875	NaN	NaN	-0.769941
AGAP009194-RA	GSTE2	NaN	NaN	NaN	NaN	-0.856888	-0.665732	-1.63942	-0.665349	-0.947731	NaN
AGAP009197-RA	GSTE3	NaN	NaN	NaN	NaN	-0.530733	NaN	NaN	NaN	0.458094	NaN
AGAP009193-RA	GSTE4	NaN	NaN	NaN	NaN	-1.04814	-0.426914	-0.553852	NaN	0.976828	NaN
AGAP009192-RA	GSTE5	0.28449	NaN	NaN	NaN	-0.546588	0.415545	-0.42338	NaN	0.870399	0.742523
AGAP009191-RA	GSTE6	0.339649	NaN	NaN	NaN	NaN	0.182275	0.160839	NaN	0.288027	NaN
AGAP009196-RA	GSTE7	NaN	NaN	NaN	NaN	NaN	0.332764	0.538712	NaN	1.13205	NaN
AGAP000165-RA	GSTMS1	NaN	NaN	NaN	NaN	NaN	NaN	NaN	NaN	0.433544	NaN
AGAP000163-RA	GSTMS2	-0.344367	NaN	NaN	NaN	NaN	NaN	NaN	NaN	-0.465697	NaN
AGAP009946-RA	GSTMS3	-0.564439	NaN	NaN	NaN	-1.3836	NaN	-1.77317	-1.37188	-0.851703	-1.29041
AGAP005749-RA	GSTO1	0.627801	NaN	NaN	0.893841	-0.524906	1.01663	0.679564	NaN	NaN	NaN
AGAP010404-RA	GSTS1_1	NaN	NaN	NaN	NaN	-1.47182	-1.42298	-1.83226	-1.34264	-1.39279	NaN
AGAP010404-PC	GSTS1_1	NaN	NaN	NaN	NaN	-0.723305	-0.629286	-0.96028	-0.517152	NaN	NaN
AGAP000761-RA	GSTT1	0.251237	NaN	NaN	NaN	NaN	NaN	0.382557	NaN	0.498966	NaN
AGAP000888-RB	GSTT2	0.22637	NA	NA	NA	-0.35529	NA	NA	NA	0.460323	NA
AGAP000888-RA	GSTT2	0.213342	NaN	NaN	NaN	-0.333644	NaN	0.29799	NaN	0.473643	NaN
AGAP000947-RA	GSTU1	NaN	NaN	NaN	-0.469386	-0.421273	NaN	NaN	NaN	NaN	NaN
AGAP003257-RA	GSTU2	NaN	NaN	NaN	NaN	NaN	NaN	NaN	-0.688082	NaN	-0.915384
AGAP009342-RA	GSTU3	NaN	NaN	NaN	NaN	NaN	NaN	NaN	NaN	0.215664	NaN
AGAP009190-RA	GSTE8	NaN	NaN	NaN	NaN	NaN	0.328762	0.289981	NaN	0.847311	NaN
AGAP002898-RD	GSTZ1	0.37393	NA	NA	NA	NA	0.716804	0.592841	0.382852	1.12695	0.504103
AGAP002898-RC	GSTZ1	0.28137	NA	NA	NA	NA	0.651928	0.535432	NA	0.999489	0.47581
AGAP002898-RB	GSTZ1	0.380988	NA	NA	NA	NA	0.756127	0.682543	0.354196	0.940442	0.480221
AGAP002898-RA	GSTZ1	-0.858707	-0.905828	-1.72399	-1.81706	-0.59758	-0.163771	-0.374621	0.00554709	-0.237655	-0.707232

## Sheet: ABCs
Transcript ID	Gene Name	Immediate	30 minutes	1 hour	2 hour	4 hour	8 hour	12 hour	24 hour	48 hour	72 hour
AGAP006379-RA	ABCA1	-0.275785	NA	NA	NA	NA	-0.549659	NA	NA	NA	NA
AGAP006380-RA	ABCA2	0.989525	NA	NA	NA	NA	NA	1.08951	NA	NA	NA
AGAP011518-RA	ABCA4	NA	NA	NA	NA	NA	NA	NA	NA	-1.12002	NA
AGAP012156-RA	ABCA5	NA	NA	NA	NA	NA	NA	1.2322	NA	NA	NA
AGAP002278-RA	ABCB1	0.655648	0.456919	NaN	NaN	NaN	NaN	0.284479	NaN	0.683432	NaN
AGAP005639-RA	ABCB2	NaN	NaN	NaN	NaN	NaN	NaN	NaN	NaN	0.282514	NaN
AGAP006273-RA	ABCB3	NaN	NaN	NaN	NaN	NaN	NaN	NaN	NaN	0.344115	NaN
AGAP006364-RD	ABCB4	NaN	NaN	NaN	NaN	-0.338967	-0.669142	-0.685993	NaN	-0.472255	NaN
AGAP006364-RC	ABCB4	NaN	NaN	NaN	NaN	NaN	NaN	NaN	NaN	0.581531	NaN
AGAP006364-RB	ABCB4	NaN	NaN	NaN	NaN	NaN	NaN	NaN	NaN	0.674723	NaN
AGAP006364-RA	ABCB4	NaN	NaN	NaN	NaN	NaN	NaN	NaN	NaN	0.691746	0.500649
AGAP007917-RA	ABCC12	NaN	NaN	NaN	NaN	NaN	NaN	NaN	NaN	0.530826	NaN
AGAP009799-RA	ABCC13	NA	NA	NA	NA	0.802673	-0.549301	0.320082	NA	-0.531561	NA
AGAP009835-RA	ABCC14	0.174857	NA	NA	NA	NA	0.524536	0.658441	NA	1.06337	0.306239
AGAP001775-RA	ABCC2	NA	NA	NA	NA	NA	NA	-0.417112	-0.578142	NA	NA
AGAP006427-RB	ABCC7	-0.215333	NA	NA	NA	NA	-0.644878	-0.714683	-0.516971	-0.892077	-0.5378
AGAP006427-RA	ABCC7	-0.240762	-0.399801	NA	NA	NA	-0.641705	-0.71731	-0.487227	-0.772282	NA
AGAP008437-RA	ABCC9	NaN	NaN	0.619947	NaN	-0.658505	-0.838786	0.734782	-1.01327	-0.45464	-0.814041
AGAP002071-RA	ABCD1	0.321765	NA	0.452513	0.531796	0.443422	NA	0.514974	NA	NA	NA
AGAP000440-RA	ABCD2	NA	NA	NA	NA	NA	NA	NA	NA	0.511895	0.426159
AGAP002693-RA	ABCF1	NA	NA	NA	NA	-0.51856	NA	0.554923	NA	0.949696	0.595693
AGAP012249-RA	ABCF2	NA	NA	NA	NA	NA	NA	NA	NA	0.670243	NA
AGAP012005-RA	ABCF3	0.204775	NA	NA	NA	NA	NA	0.395744	NA	1.03079	NA
AGAP000553-RA	ABCG1	NA	NA	NA	NA	NA	0.214781	NA	NA	0.209523	NA
AGAP009464-RA	ABCG10	NA	NA	NA	NA	NA	0.595305	1.19166	NA	0.840538	NA
AGAP009463-RA	ABCG11	0.421466	NA	NA	NA	NA	NA	0.899564	NA	0.572195	0.742446
AGAP008889-RA	ABCG15	0.272496	NA	NA	NA	0.688862	NA	0.811639	NA	NA	NA
AGAP009467-RA	ABCG16	NA	NA	NA	NA	-0.55967	-0.566829	-0.423413	NA	NA	NA
AGAP009471-RA	ABCG19	NA	NA	NA	NA	NA	NA	NA	NA	0.242802	NA
AGAP000506-RA	ABCG2	-0.34145	NA	NA	NA	-0.871324	-1.31883	-1.80783	NA	-0.753898	NA
AGAP009472-RA	ABCG20	NA	NA	NA	NA	NA	-0.330477	NA	NA	NA	NA
AGAP004603-RA	ABCG4	-0.330432	NA	NA	NA	-0.805515	NA	-0.822453	NA	NA	NA
AGAP007655-RA	ABCG5	NA	NA	NA	0.539997	NA	0.595034	0.708964	0.586679	1.63467	1.01177
AGAP009466-RA	ABCG8	NA	NA	NA	NA	NA	-0.246723	-0.231079	NA	NA	NA
AGAP002638-RA	ABCH1	NA	NA	NA	NA	-0.332503	NA	NA	NA	NA	NA
AGAP003680-RA	ABCH2	-0.857443	NA	NA	-0.646808	-0.773307	-1.69293	-1.79348	-0.696249	-2.14635	-1.00292

## Sheet: COEs
Transcript ID	Gene Name	Immediate	30 minutes	1 hour	2 hour	4 hour	8 hour	12 hour	24 hour	48 hour	72 hour
AGAP002090-RA	COE '16738'	-0.465167	NA	NA	NA	0.466685	-0.753549	-0.694321	NA	-1.08445	NA
AGAP003115-RA	COE '2580'	NA	NA	NA	NA	NA	NA	-0.208202	NA	-0.235315	NA
AGAP003570-RA	COE '7913'	NA	NA	NA	NA	NA	NA	-0.33225	-0.321457	NA	-0.313123
AGAP010911-RA	COE09895	NaN	NaN	0.563636	NaN	NaN	-0.930606	-0.79435	NaN	-0.983801	-0.538632
AGAP010917-RA	COE09916	0.23403	NaN	NaN	NaN	NaN	0.251047	0.256201	NaN	0.701149	NaN
AGAP010915-RA	COE09941	0.365542	NaN	NaN	NaN	NaN	0.41612	0.573216	NaN	0.811768	NaN
AGAP010916-RA	COE09941	NA	NA	NA	NA	NA	NA	NA	NA	0.398503	NA
AGAP011507-RA	COE13O	0.55335	0.583653	NaN	0.535879	0.462918	1.03005	1.4923	NaN	1.01755	0.477918
AGAP011575-RA	COE15O	NaN	NaN	NaN	NaN	NaN	NaN	-0.202315	NaN	-0.218103	NaN
AGAP005756-RA	COEAE1D	0.238062	NaN	NaN	NaN	NaN	0.374303	0.669801	NaN	0.287337	NaN
AGAP006227-RA	COEAE1F	0.311123	NaN	NaN	NaN	NaN	-0.529841	NaN	NaN	0.395245	-0.473397
AGAP006700-RA	COEAE1G	NaN	NaN	NaN	NaN	NaN	NaN	NaN	NaN	0.397295	NaN
AGAP005757-RA	COEAE2D	NaN	NaN	NaN	NaN	NaN	-0.791517	0.672023	-0.680254	NaN	NaN
AGAP006228-RA	COEAE2F	NaN	NaN	NaN	NaN	-0.433767	-0.317241	NaN	-0.39172	NaN	NaN
AGAP006723-RA	COEAE2G	NaN	NaN	NaN	0.644487	NaN	1.30648	NaN	0.583	1.88321	NaN
AGAP005758-RA	COEAE3D	NaN	NaN	NaN	NaN	NaN	NaN	0.228718	NaN	NaN	NaN
AGAP006724-RA	COEAE3G	NaN	NaN	NaN	NaN	-0.999527	NaN	-0.786432	NaN	0.659277	NaN
AGAP006725-RA	COEAE4G	NaN	NaN	NaN	NaN	NaN	0.257781	NaN	NaN	0.293975	NaN
AGAP006726-RA	COEAE5G	-0.420607	NaN	NaN	NaN	-0.495104	-0.508073	-0.643409	NaN	-0.365534	-0.487654
AGAP005373-RA	COEBE1C	NaN	NaN	NaN	NaN	NaN	NaN	NaN	NaN	0.376421	NaN
AGAP005371-RA	COEBE2C	NaN	NaN	NaN	NaN	NaN	0.270358	NaN	NaN	0.550003	NaN
AGAP005372-RA	COEBE3C	NaN	NaN	NaN	NaN	NaN	NaN	0.96169	NaN	1.62793	1.26599
AGAP005370-RA	COEBE4C	NA	NA	NA	NA	NA	NA	NA	NA	0.25202	NA
AGAP005834-RA	COEJHE2E	NaN	NaN	NaN	NaN	0.873815	NaN	0.970676	NaN	NaN	NaN
AGAP005837-RA	COEJHE5E	NaN	NaN	NaN	NaN	NaN	NaN	0.878875	NaN	0.704641	NaN
AGAP011509-RA	COEunkn	NaN	NaN	NaN	NaN	NaN	0.357213	NaN	NaN	0.522288	NaN

## Sheet: UGTs
Transcript ID	Gene Name	Immediate	30 minutes	1 hour	2 hour	4 hour	8 hour	12 hour	24 hour	48 hour	72 hour
AGAP002449-RA	UGT50B2	NA	NA	NA	NA	NA	NA	0.221132	NA	0.303294	NA
AGAP007374-RA	UGT49A3	-0.649402	NA	NA	NA	NA	NA	NA	0.606256	0.646198	0.963098
AGAP005163-RA	UGT315A2	NA	NA	NA	NA	NA	0.430535	NA	NA	NA	NA
AGAP002783-RA	UGT314A2	0.359615	NA	NA	NA	NA	NA	0.577915	NA	0.735098	0.387818
AGAP010334-RA	UGT309B1	NA	NA	NA	NA	NA	NA	NA	NA	-0.308137	NA
AGAP005751-RA	UGT308H1	NA	NA	NA	NA	0.63438	NA	0.718922	NA	NA	NA
AGAP007990-RA	UGT308G1	0.793217	0.953321	1.09565	1.15956	3.86464	0.54248	5.0558	0.774909	2.05764	1.019
AGAP006775-RA	UGT308D1	NA	NA	NA	NA	NA	NA	-0.60014	NA	-0.759819	NA
AGAP005753-RA	UGT308C2	NA	NA	NA	NA	NA	0.579516	0.757107	NA	0.420559	NA
AGAP005750-RA	UGT308B2	NA	NA	NA	NA	NA	NA	0.835307	NA	0.771333	NA
AGAP005752-RA	UGT308A2	NA	NA	NA	NA	NA	NA	0.223415	NA	NA	NA
AGAP007588-RA	UGT306C1	NA	NA	0.678052	0.587475	NA	NA	0.431275	NA	0.787891	NA
AGAP007589-RA	UGT306A2	NA	NA	NA	0.556307	NA	0.486059	0.473077	-0.422384	1.03404	NA
AGAP007028-RA	UGT302J1	NA	NA	0.573502	NA	NA	NA	-0.33467	-0.362563	NA	-0.528322
AGAP007029-RA	UGT302H2	NA	NA	NA	NA	NA	NA	0.631449	NA	0.854293	NA
AGAP006222-RA	UGT302A1	NA	NA	NA	NA	0.868282	NA	0.921198	NA	NA	NA
AGAP008401-RA	UGT301E2	-0.426816	NaN	-0.574966	NaN	-0.662023	-0.62625	-0.586663	-0.565892	-1.00859	-0.718016
AGAP008404-RA	UGT301C1	NA	NA	NA	NA	NA	NA	NA	NA	0.576597	NA

## Sheet: CSPs
Transcript ID	Gene Name	Immediate	30 minutes	1 hour	2 hour	4 hour	8 hour	12 hour	24 hour	48 hour	72 hour
AGAP008051-RA	SAP1	-0.411324	NA	-0.813209	NA	-1.03755	NA	0.573713	-1.05827	0.555917	NA
AGAP008052-RA	SAP2	0.856861	NA	NA	NA	NA	1.39219	NA	NA	NA	NA
AGAP008054-RA	SAP3	NA	NA	NA	NA	NA	0.815061	0.983938	NA	1.20376	0.79774
AGAP008055-RA	CSP3	NA	NA	NA	NA	NA	NA	0.294469	NA	NA	-0.443858
AGAP008059-RA	CSP1	NA	NA	-0.607784	NA	-0.515309	NA	0.594618	-1.06405	NA	-0.79267
AGAP001303-RA	CSP6	-0.579364	NA	-0.896924	-0.634053	NA	NA	NA	NA	-0.397419	NA
AGAP001303-RB	CSP6	-0.534322	NA	-0.832416	-0.656839	NA	NA	NA	NA	NA	NA
